# Supplementary material for: Identification of regulatory regions of bidirectional genes in cervical cancer
Source: BMC Med Genomics. 2013 Jan 23;6(Suppl 1):S5. doi: 10.1186/1755-8794-6-S1-S5 (PMC3552671; doi:10.1186/1755-8794-6-S1-S5)
Supplement: Additional file 1 — Table of 249 bidirectional gene pairs with bi-peak RPol II signal and their regulatory regions. [file 1755-8794-6-S1-S5-S1.XLS]

## Sheet: table1
Additional file 1:Table of 249 bidirectional gene pairs with bi-peak RPol II signal and their regulatory regions
Genes on the positive strand						Genes on the negative strand						Distance b/w TTSs	Promoter of genes on the positive strand			Promoter of genes on the negative strand			Intersection of two promoters			Expression data
refGene name	Chromosome	Strand	Transcription Start	Transcription End	Alternate name	refGene name	Chromosome	Strand	Transcription End	Transcription Start	Alternate name		promoter start	promoter end	length	promoter end	promoter start	length	start	end	length	gene1.expression	gene1.call	gene2.expression	gene2.call
NM_172251	chr19	+	3713664	3718563	MRPL54	NM_004886	chr19	-	3701770	3712673	APBA3	991	3713481	3714208	727	3712228	3712914	686	0	0	0	490.3	0	347.4	3
NM_002712	chr2	+	241738574	241771112	PPP1R7	NM_015148	chr2	-	241694186	241737592	PASK	982	241737894	241738830	936	241737199	241737760	561	0	0	0	170.467	3	273	3
NM_015904	chr2	+	99320265	99383160	EIF5B	NM_005783	chr2	-	99301918	99319292	TXNDC9	973	99319786	99320730	944	99318667	99319511	844	0	0	0	1347.37	3	1122.6	3
NM_172037	chr8	+	74369390	74400074	RDH10	NM_000971	chr8	-	74365427	74368423	RPL7	967	74368370	74369755	1385	74368132	74368626	494	74368370	74368626	256	705.167	3	15034.5	3
NM_019606	chr7	+	99865189	99869685	MEPCE	NM_017984	chr7	-	99836430	99864238	ZCWPW1	951	99864317	99865795	1478	99863937	99865284	1347	99864317	99865284	967	610.733	0	39.7667	0
NM_014367	chr3	+	123585712	123611651	FAM162A	NM_001017928	chr3	-	123561125	123584764	CCDC58	948	123585197	123586206	1009	123584515	123585114	599	0	0	0	3773	3	239.067	3
NM_001197051	chr11	+	58103162	58145599	ZFP91	NM_001143995	chr11	-	58050919	58102215	LPXN	947	58102749	58103476	727	58101100	58104511	3411	58102749	58103476	727	300.267	3	219.033	3
NM_005025	chr3	+	168936204	169026051	SERPINI1	NM_007217	chr3	-	168884388	168935288	PDCD10	916	168935499	168936454	955	168934654	168935551	897	168935499	168935551	52	312.7	2	2310.33	3
NM_016587	chr7	+	26207848	26219752	CBX3	NM_002137	chr7	-	26196080	26206938	HNRNPA2B1	910	26207727	26208604	877	26206339	26207080	741	0	0	0	395.267	3	6416.83	3
NM_001008895	chr13	+	112911931	112967393	CUL4A	NM_018386	chr13	-	112879925	112911030	PCID2	901	112911129	112913365	2236	112910177	112912501	2324	112911129	112912501	1372	1498.07	3	1666.33	3
NM_032195	chr21	+	33837219	33854843	SON	NM_175085	chr21	-	33818186	33836334	GART	885	33835665	33837602	1937	33836016	33836857	841	33836016	33836857	841	1339.1	3	340.3	3
NM_005025	chr3	+	168936204	169026051	SERPINI1	NM_145860	chr3	-	168884388	168935324	PDCD10	880	168935441	168936458	1017	168934630	168935529	899	168935441	168935529	88	312.7	2	2310.33	3
NM_001006641	chr9	+	129870299	129911345	SLC25A25	NM_197956	chr9	-	129863332	129869420	NAIF1	879	129868540	129870775	2235	129869144	129869572	428	129869144	129869572	428	163.967	0	54.6667	1
NM_013397	chr6	+	41856477	41863088	PRICKLE4	NM_006653	chr6	-	41845891	41855608	FRS3	869	41856445	41857447	1002	41855235	41856643	1408	41856445	41856643	198	4405.8	3	175.567	0
NM_005025	chr3	+	168936204	169026051	SERPINI1	NM_145859	chr3	-	168884388	168935345	PDCD10	859	168935415	168936464	1049	168934591	168935518	927	168935415	168935518	103	312.7	2	2310.33	3
NM_001122752	chr3	+	168936125	169026051	SERPINI1	NM_007217	chr3	-	168884388	168935288	PDCD10	837	168935571	168936501	930	168934652	168935559	907	0	0	0	312.7	2	2310.33	3
NR_033691	chr1	+	23568297	23570917	C1orf213	NM_030634	chr1	-	23558527	23567466	ZNF436	831	23567193	23568313	1120	23566329	23569683	3354	23567193	23568313	1120	212.767	3	271.433	1
NM_014865	chr12	+	6473558	6511393	NCAPD2	NM_016497	chr12	-	6471576	6472732	MRPL51	826	6472227	6473821	1594	6472315	6474044	1729	6472227	6473821	1594	552.3	3	2608.1	3
NM_017999	chr14	+	23686498	23699710	RNF31	NM_002818	chr14	-	23682413	23685695	PSME2	803	23685420	23686942	1522	23685103	23687045	1942	23685420	23686942	1522	149.467	0	2545.1	3
NM_001122752	chr3	+	168936125	169026051	SERPINI1	NM_145860	chr3	-	168884388	168935324	PDCD10	801	168935500	168936512	1012	168934624	168935535	911	168935500	168935535	35	312.7	2	2310.33	3
NM_018200	chr15	+	75500297	75565000	HMG20A	NM_024776	chr15	-	75187552	75499501	PEAK1	796	75500104	75500804	700	75499175	75499980	805	0	0	0	431	3	778.733	2
NM_024567	chr8	+	28804143	28966161	HMBOX1	NM_001172562	chr8	-	28681093	28803351	INTS9	792	28803143	28805681	2538	28802734	28805239	2505	28803143	28805239	2096	532.2	2	350.167	3
NM_001122752	chr3	+	168936125	169026051	SERPINI1	NM_145859	chr3	-	168884388	168935345	PDCD10	780	168935480	168936503	1023	168934612	168935529	917	168935480	168935529	49	312.7	2	2310.33	3
NM_001135256	chr1	+	32889545	32924399	RBBP4	NM_178547	chr1	-	32859893	32888772	ZBTB8OS	773	32888669	32889981	1312	32888306	32889207	901	32888669	32889207	538	2128.67	3	418.067	3
NM_138393	chr19	+	1442164	1448924	REEP6	NM_017573	chr19	-	1432426	1441407	PCSK4	757	1441932	1442454	522	1440810	1441773	963	0	0	0	324.233	1	163.5	0
NM_014161	chr6	+	160131481	160139451	MRPL18	NM_001008897	chr6	-	160119519	160130725	TCP1	756	160129977	160131751	1774	160129879	160131638	1759	160129977	160131638	1661	1679.77	3	4206.4	3
NM_024039	chr17	+	5330970	5334854	MIS12	NM_016041	chr17	-	5318336	5330218	DERL2	752	5329774	5331063	1289	5329549	5332128	2579	5329774	5331063	1289	784.4	3	491.433	3
NM_001690	chr3	+	114948555	115013595	ATP6V1A	NM_025146	chr3	-	114917996	114947810	NAA50	745	114948522	114949390	868	114946509	114948438	1929	0	0	0	2349.27	3	1868.4	3
NM_153339	chr1	+	1233856	1236920	PUSL1	NM_030649	chr1	-	1217626	1233132	ACAP3	724	1233643	1234273	630	1232683	1234213	1530	1233643	1234213	570	269.7	2	806.033	3
NM_001256409	chr1	+	54184586	54206429	LRRC42	NM_016126	chr1	-	54159821	54183876	HSPB11	710	54183987	54185028	1041	54183532	54184097	565	54183987	54184097	110	530	2	451.3	3
NM_006775	chr6	+	163755664	163919618	QKI	NR_037593	chr6	-	163754086	163754972	CAHM	692	163755575	163756236	661	163753892	163755816	1924	163755575	163755816	241	266.767	3
NR_015453	chr4	+	2907075	2922592	NOP14-AS1	NM_001146069	chr4	-	2902085	2906384	MFSD10	691	2906753	2907244	491	2906291	2907063	772	2906753	2907063	310	11.2333	0	574.467	3
NM_032331	chr3	+	185450138	185459241	ECE2	NM_005787	chr3	-	185442810	185449453	ALG3	685	185449794	185450668	874	185448997	185449636	639	0	0	0	172.933	3	1084.27	1
NM_003504	chr22	+	17847415	17888135	CDC45	NM_005659	chr22	-	17817463	17846738	UFD1L	677	17847093	17847771	678	17846061	17846868	807	0	0	0	461.4	0	1552.93	3
NM_001178011	chr22	+	17847413	17888135	CDC45	NM_005659	chr22	-	17817463	17846738	UFD1L	675	17847096	17847775	679	17846066	17846866	800	0	0	0			1552.93	3
NM_138363	chr17	+	59933619	59964524	CEP95	NM_004396	chr17	-	59924835	59932946	DDX5	673	59932867	59934413	1546	59932473	59933033	560	59932867	59933033	166	289.433	3	3936.57	3
NM_014679	chr11	+	95163272	95205506	CEP57	NM_144664	chr11	-	95141753	95162602	FAM76B	670	95161837	95164241	2404	95162163	95162758	595	95162163	95162758	595	329.2	3	204.867	3
NM_003475	chr11	+	551449	554025	RASSF7	NM_173573	chr11	-	544849	550779	C11orf35	670	549958	551764	1806	549759	551491	1732	549958	551491	1533	773.4	3	190.5	2
NM_016441	chr2	+	36436873	36631782	CRIM1	NR_037631	chr2	-	36435395	36436217	LOC100288911	656	36434995	36437186	2191	36435975	36438178	2203	36434995	36437186	2191	1010.9	3
NM_032374	chr14	+	103099051	103126989	APOPT1	NM_001015049	chr14	-	103092633	103098408	BAG5	643	103097217	103099391	2174	103098416	103099288	872	103098416	103099288	872	183.1	2	123.1	3
NM_152435	chr12	+	94861201	94886501	AMDHD1	NM_182496	chr12	-	94784956	94860559	CCDC38	642	94860515	94861679	1164	94860256	94861396	1140	94860515	94861396	881	150.233	3	85.7	1
NM_201627	chr5	+	180582868	180595414	TRIM41	NR_039781	chr5	-	180582171	180582239	MIR4638	629	180582349	180583513	1164	180581637	180582589	952	180582349	180582589	240	539.133	3
NM_001177383	chr4	+	14613395	14680875	CPEB2	NR_038857	chr4	-	14520682	14612767	LOC441009	628	14612315	14613697	1382	14611949	14612916	967	14612315	14612916	601	371.767	3	16.3	0
NM_003024	chr21	+	33936653	34183479	ITSN1	NM_145858	chr21	-	33883517	33936030	CRYZL1	623	33936448	33936967	519	33935330	33936080	750	0	0	0	622.5	3	314.967	3
NR_002944	chr12	+	52960799	52964930	HNRNPA1P10	NM_012117	chr12	-	52910996	52960182	CBX5	617	52960574	52961599	1025	52958336	52960377	2041	0	0	0	13572.1	3	803.167	3
NM_198141	chr15	+	40353657	40433156	GANC	NM_001110503	chr15	-	40337427	40353047	TMEM87A	610	40352672	40354341	1669	40352321	40353353	1032	40352672	40353353	681	70.2	2	595.567	3
NM_032522	chr1	+	172104115	172109401	ZBTB37	NR_002579	chr1	-	172103434	172103506	SNORD74	609	172103587	172104187	600	172103362	172104426	1064	172103587	172104187	600	29.4667	0
NM_007373	chr10	+	112669290	112763415	SHOC2	NM_001195306	chr10	-	112648477	112668684	BBIP1	606	112669165	112670127	962	112668078	112669049	971	0	0	0	1645.97	3
NR_045118	chr10	+	103568814	103578636	LOC100289509	NM_001142434	chr10	-	103534189	103568212	MGEA5	602	103568151	103569265	1114	103567870	103568293	423	103568151	103568293	142			1150.7	3
NM_006642	chr1	+	241485929	241730016	SDCCAG8	NM_014812	chr1	-	241354352	241485331	CEP170	598	241485825	241486487	662	241483257	241485431	2174	0	0	0	39	2	932.533	3
NM_152437	chr12	+	123023714	123065939	ZNF664	NM_025140	chr12	-	122986907	123023116	CCDC92	598	123023618	123024037	419	123023038	123024843	1805	123023618	123024037	419	387.267	3	275.667	2
NM_005444	chr2	+	219141921	219167243	RQCD1	NM_020935	chr2	-	219023217	219141328	USP37	593	219141132	219142553	1421	219140816	219141386	570	219141132	219141386	254	267.4	3	238.5	2
NM_001173	chr14	+	31616245	31698685	ARHGAP5	NR_027263	chr14	-	31614375	31615656	ARHGAP5-AS1	589	31614322	31617083	2761	31614189	31615718	1529	31614322	31615718	1396	539.867	3	181.067	0
NR_015396	chr16	+	29782655	29786875	LOC440356	NM_006319	chr16	-	29777178	29782079	CDIPT	576	29781661	29782670	1009	29781318	29782145	827	29781661	29782145	484	59.5	0	2801.8	3
NM_002136	chr12	+	52960754	52965297	HNRNPA1	NM_012117	chr12	-	52910996	52960182	CBX5	572	52960600	52961647	1047	52958321	52960380	2059	0	0	0	13875.8	3	803.167	3
NM_005610	chr1	+	32889335	32924399	RBBP4	NM_178547	chr1	-	32859893	32888772	ZBTB8OS	563	32889267	32889972	705	32888260	32889890	1630	32889267	32889890	623	2128.67	3	418.067	3
NM_173079	chr17	+	38386107	38399233	RUNDC1	NM_025267	chr17	-	38356068	38385546	AARSD1	561	38385735	38388076	2341	38385101	38385937	836	38385735	38385937	202	350.433	3	277.567	1
NM_006666	chr19	+	54188967	54210994	RUVBL2	NM_001161587	chr19	-	54163193	54188422	GYS1	545	54188718	54189321	603	54186836	54188522	1686	0	0	0	1701.77	3	2033	3
NM_007236	chr15	+	39310728	39361375	CHP	NM_152596	chr15	-	39262222	39310187	EXD1	541	39310404	39311137	733	39309953	39310486	533	39310404	39310486	82	3735.4	3	10.0333	0
NM_198514	chr10	+	115604380	115662255	NHLRC2	NM_014881	chr10	-	115584473	115603849	DCLRE1A	531	115604246	115605517	1271	115603494	115605212	1718	115604246	115605212	966	368.7	3	341.167	0
NM_152562	chr8	+	25372429	25421342	CDCA2	NM_017634	chr8	-	25341280	25371901	KCTD9	528	25372367	25373378	1011	25371599	25372158	559	0	0	0	803.9	3	982.8	3
NM_012094	chr11	+	63842135	63845871	PRDX5	NM_016404	chr11	-	63840740	63841609	TRMT112	526	63841954	63842738	784	63840719	63842005	1286	63841954	63842005	51	7335.93	3	5010.9	3
NM_001184751	chr11	+	46679219	46684042	ZNF408	NM_004308	chr11	-	46655207	46678696	ARHGAP1	523	46678842	46679443	601	46678267	46678888	621	46678842	46678888	46	97.8	0	1256.9	3
NR_045214	chr19	+	14108963	14143075	LOC100507373	NM_018154	chr19	-	14091320	14108440	ASF1B	523	14108771	14109542	771	14107993	14108609	616	0	0	0			2227.8	3
NR_038991	chr13	+	78878444	78896469	RBM26-AS1	NM_022118	chr13	-	78792099	78877924	RBM26	520	78878142	78879065	923	78877251	78878448	1197	78878142	78878448	306			384.1	3
NM_002505	chr6	+	41148684	41178124	NFYA	NM_145063	chr6	-	41142508	41148166	C6orf130	518	41147040	41148849	1809	41148108	41148422	314	41148108	41148422	314	128.733	3	122.767	3
NM_212550	chr19	+	50373842	50376898	BLOC1S3	NM_024108	chr19	-	50358025	50373325	TRAPPC6A	517	50373699	50374279	580	50372850	50373552	702	0	0	0	93.5333	0	165.067	1
NM_016483	chr3	+	52419566	52432697	PHF7	NM_004656	chr3	-	52410064	52419049	BAP1	517	52419500	52420335	835	52418509	52419730	1221	52419500	52419730	230	163.5	1	624.233	3
NM_032862	chr8	+	144751216	144753628	TIGD5	NM_001130057	chr8	-	144733009	144750701	EEF1D	515	144750968	144752771	1803	144750218	144750905	687	0	0	0	142.3	2	3961.7	3
NM_181868	chr12	+	97563208	97653342	APAF1	NM_201613	chr12	-	97531312	97562720	IKBIP	488	97562779	97564001	1222	97560806	97563013	2207	97562779	97563013	234	276.067	3	207.067	3
NM_007165	chr19	+	2187815	2199678	SF3A2	NM_018049	chr19	-	2184154	2187328	PLEKHJ1	487	2187302	2188196	894	2186986	2187664	678	2187302	2187664	362	650.767	3	337.9	3
NM_000033	chrX	+	152643516	152663410	ABCD1	NM_005745	chrX	-	152619140	152643032	BCAP31	484	152643295	152643752	457	152642795	152643227	432	0	0	0	758.433	3	2823.2	3
NM_001135726	chr8	+	28803829	28966161	HMBOX1	NM_001172562	chr8	-	28681093	28803351	INTS9	478	28803504	28803937	433	28802864	28803582	718	28803504	28803582	78	532.2	2	350.167	3
NR_038266	chr3	+	124787092	124832356	MYLK-AS1	NM_198402	chr3	-	124696052	124786614	PTPLB	478	124786435	124787361	926	124786246	124786784	538	124786435	124786784	349			1719.5	3
NM_001167618	chr3	+	37010271	37067341	MLH1	NM_014805	chr3	-	37002360	37009799	EPM2AIP1	472	37009447	37010581	1134	37008769	37009825	1056	37009447	37009825	378	1347.5	3	845.567	3
NM_016001	chr17	+	46692895	46730291	UTP18	NM_017643	chr17	-	46609784	46692426	MBTD1	469	46692698	46693747	1049	46692029	46693190	1161	46692698	46693190	492	691.267	3	423.067	3
NM_001079525	chr4	+	56997025	57022291	PAICS	NM_002703	chr4	-	56954285	56996559	PPAT	466	56996749	56997843	1094	56995687	56996811	1124	56996749	56996811	62	4321.23	3	645.3	3
NR_038978	chrX	+	102828867	102834140	LOC340544	NM_001142426	chrX	-	102817081	102828402	MORF4L2	465	102828689	102829601	912	102827714	102828472	758	0	0	0	156.933	3	9610.5	3
NM_014046	chr6	+	30693464	30702153	MRPS18B	NM_002714	chr6	-	30676160	30692999	PPP1R10	465	30693355	30694010	655	30692620	30693187	567	0	0	0	376.933	3	469.567	3
NM_012451	chr19	+	53559462	53571446	SYNGR4	NM_018273	chr19	-	53527427	53558998	TMEM143	464	53559426	53560186	760	53557657	53559522	1865	53559426	53559522	96	96.2333	0	233.7	1
NR_027878	chr8	+	38973661	39081936	ADAM9	NM_078473	chr8	-	38965483	38973198	TM2D2	463	38973294	38974170	876	38972708	38973337	629	38973294	38973337	43	960.267	3	794.067	3
NM_145207	chr4	+	124063674	124460054	SPATA5	NM_007083	chr4	-	124033248	124063211	NUDT6	463	124063371	124064317	946	124062419	124063334	915	0	0	0	178.733	3	67.2333	0
NM_001024674	chr14	+	73621408	73736870	LIN52	NM_005589	chr14	-	73596624	73620949	ALDH6A1	459	73621201	73621874	673	73620483	73621059	576	0	0	0	330.667	3	488.967	3
NR_036155	chr19	+	18253886	18253971	MIR3188	NM_005354	chr19	-	18251562	18253432	JUND	454	18253742	18254969	1227	18252277	18253664	1387	0	0	0			6916.9	3
NM_001145347	chr19	+	48792577	48796427	ZNF576	NM_001007561	chr19	-	48780358	48792127	IRGQ	450	48792342	48792931	589	48791837	48792223	386	0	0	0	276.5	3	723.9	3
NM_005632	chr16	+	517856	544637	SOLH	NR_024121	chr16	-	516847	517408	LINC00235	448	516254	519627	3373	516605	517488	883	516605	517488	883	392.7	3
NM_152571	chr9	+	138497767	138500340	C9orf163	NM_014866	chr9	-	138454368	138497328	SEC16A	439	138497661	138498997	1336	138496637	138497537	900	0	0	0	207.6	1	1606.97	3
NR_026775	chr6	+	27032750	27099732	LINC00240	NR_003504	chr6	-	26947244	27032312	GUSBP2	438	27032263	27033166	903	27031609	27032454	845	27032263	27032454	191	37.8333	1	50.2	1
NM_004632	chr1	+	153925508	153975424	DAP3	NM_001198904	chr1	-	153895856	153925071	YY1AP1	437	153925300	153925763	463	153924576	153925490	914	153925300	153925490	190	1448.07	3	534.933	3
NM_001164783	chr19	+	46595533	46622750	BCKDHA	NM_020158	chr19	-	46584115	46595096	EXOSC5	437	46595339	46595804	465	46594802	46595220	418	0	0	0	606	2	680.367	2
NM_001199851	chr1	+	153925505	153975424	DAP3	NM_001198904	chr1	-	153895856	153925071	YY1AP1	434	153925302	153925762	460	153924578	153925489	911	153925302	153925489	187	1448.07	3	534.933	3
NM_032830	chr16	+	67723999	67760438	CIRH1A	NM_001040146	chr16	-	67709412	67723572	CHTF8	427	67723485	67724250	765	67723001	67723633	632	67723485	67723633	148	859.067	3	1493.4	3
NR_024370	chr16	+	29782504	29786875	LOC440356	NM_006319	chr16	-	29777178	29782079	CDIPT	425	29782088	29782670	582	29781301	29782153	852	29782088	29782153	65	59.5	0	2801.8	3
NM_001098	chr22	+	40195074	40254939	ACO2	NM_032758	chr22	-	40185666	40194654	PHF5A	420	40194841	40195419	578	40194224	40194810	586	0	0	0	1263.07	1	827.3	3
NM_001199112	chr2	+	63669788	63687834	MDH1	NM_015910	chr2	-	63202038	63669371	WDPCP	417	63668777	63669862	1085	63668667	63670362	1695	63668777	63669862	1085	4626.4	3	192	3
NM_015891	chr6	+	110608316	110660115	CDC40	NM_001024935	chr6	-	110527714	110607900	WASF1	416	110608077	110608762	685	110606181	110608000	1819	0	0	0	655.067	3	616.2	3
NR_037620	chr16	+	45281058	45289807	ORC6	NM_018206	chr16	-	45251089	45280645	VPS35	413	45280788	45281737	949	45279746	45280768	1022	0	0	0			1366.57	3
NM_006567	chr6	+	5206582	5716815	FARS2	NM_020408	chr6	-	5053651	5206171	LYRM4	411	5206527	5207272	745	5205243	5206346	1103	0	0	0	406.767	3	616.433	3
NM_001172304	chr10	+	27483758	27515854	MASTL	NM_001253866	chr10	-	27439045	27483355	YME1L1	403	27483548	27483881	333	27482824	27483677	853	27483548	27483677	129	377.467	3	1977.5	3
NM_001204827	chr22	+	39583030	39588731	XPNPEP3	NM_003932	chr22	-	39550546	39582633	ST13	397	39582836	39583465	629	39581978	39583366	1388	39582836	39583366	530	245.133	3	3603.17	3
NM_012111	chr14	+	76994125	77005568	AHSA1	NM_001193316	chr14	-	76962770	76993736	C14orf133	389	76993842	76994620	778	76993316	76993843	527	76993842	76993843	1	1555.53	3	366.667	2
NM_022836	chr1	+	114249437	114258231	DCLRE1B	NM_001253852	chr1	-	114238893	114249048	AP4B1	389	114249216	114249920	704	114248438	114249195	757	0	0	0	221.067	3	469.733	3
NM_013387	chr22	+	28493357	28496402	UQCR10	NM_019103	chr22	-	28456944	28492969	ZMAT5	388	28493168	28493622	454	28492384	28493091	707	0	0	0	4221.03	3	36.9333	0
NM_012218	chr19	+	10625936	10664095	ILF3	NR_024333	chr19	-	10623537	10625548	LOC147727	388	10625784	10627220	1436	10625064	10625817	753	10625784	10625817	33	745.6	3	100.3	1
NM_173156	chr1	+	181708128	181789951	SMG7	NR_040063	chr1	-	181696631	181707740	DKFZP564C196	388	181706361	181709582	3221	181707205	181708200	995	181707205	181708200	995	744.5	3	28.4333	0
NM_201523	chr6	+	43135606	43150811	KLC4	NM_015950	chr6	-	43129744	43135220	MRPL2	386	43135363	43136358	995	43134597	43135326	729	0	0	0	411.9	1	818.4	3
NM_001198780	chr3	+	9809800	9823789	ARPC4	NM_133480	chr3	-	9799811	9809420	TADA3	380	9809329	9810494	1165	9808458	9809512	1054	9809329	9809512	183	575.267	3	58.6333	1
NM_001142556	chr5	+	162820094	162851530	HMMR	NM_145266	chr5	-	162813163	162819721	NUDCD2	373	162820042	162821479	1437	162819024	162820062	1038	162820042	162820062	20	1064.83	3	723.9	3
NM_014754	chr8	+	97343342	97415950	PTDSS1	NM_015942	chr8	-	97320820	97342972	MTERFD1	370	97343134	97343620	486	97342570	97343154	584	97343134	97343154	20	2585.83	3	410.533	3
NM_004632	chr1	+	153925508	153975424	DAP3	NM_001198902	chr1	-	153895856	153925139	YY1AP1	369	153925238	153925774	536	153924547	153925362	815	153925238	153925362	124	1448.07	3	534.933	3
NM_033380	chrX	+	107569729	107827431	COL4A5	NM_001847	chrX	-	107285492	107569360	COL4A6	369	107569460	107570515	1055	107569161	107569508	347	107569460	107569508	48	1775.3	3	534.167	3
NM_023001	chr14	+	57834974	57910204	ARID4A	NR_029434	chr14	-	57801835	57834608	FLJ31306	366	57834846	57835437	591	57834124	57834778	654	0	0	0	193.7	2	172.7	3
NM_001199851	chr1	+	153925505	153975424	DAP3	NM_001198902	chr1	-	153895856	153925139	YY1AP1	366	153925243	153925773	530	153924549	153925364	815	153925243	153925364	121	1448.07	3	534.933	3
NM_194279	chr14	+	74030202	74032024	ISCA2	NM_006432	chr14	-	74016395	74029837	NPC2	365	74030019	74030697	678	74029217	74029933	716	0	0	0	567.4	3	2484.17	3
NM_001252150	chr14	+	68935137	68998860	SLC39A9	NM_004450	chr14	-	68916592	68934774	ERH	363	68934891	68935519	628	68934353	68935072	719	68934891	68935072	181	234.4	3	6442	3
NM_001127358	chr7	+	77266044	77424757	PHTF2	NM_032936	chr7	-	77260980	77265683	TMEM60	361	77265900	77266547	647	77264871	77265839	968	0	0	0	1082.83	3	1109.53	3
NM_014284	chr1	+	35795979	35804967	NCDN	NM_024874	chr1	-	35671677	35795624	KIAA0319L	355	35795676	35796257	581	35795029	35795865	836	35795676	35795865	189	390.3	3	399.333	3
NM_001033522	chr20	+	54401113	54412989	CSTF1	NM_198437	chr20	-	54377851	54400758	AURKA	355	54400718	54401458	740	54399943	54400827	884	54400718	54400827	109	385.833	3	1204.33	3
NM_178150	chr10	+	5972219	6019562	FBXO18	NM_019046	chr10	-	5943694	5971866	ANKRD16	353	5971991	5972588	597	5971536	5972004	468	5971991	5972004	13	388.567	3	475.733	0
NM_001166254	chr7	+	139124515	139366594	TBXAS1	NM_022740	chr7	-	138896855	139124162	HIPK2	353	139124168	139124852	684	139123832	139124239	407	139124168	139124239	71	37.6	0	517.567	3
NM_012225	chr16	+	1772933	1779193	NUBP2	NM_080861	chr16	-	1766713	1772582	SPSB3	351	1772749	1773439	690	1771928	1772822	894	1772749	1772822	73	253.267	3	1546.27	3
NM_017906	chr6	+	10803173	10817956	PAK1IP1	NM_001145020	chr6	-	10779636	10802825	C6orf52	348	10803017	10803513	496	10802501	10803028	527	10803017	10803028	11	222.7	2	14.3333	0
NM_198935	chr20	+	60152216	60190961	SS18L1	NM_002792	chr20	-	60145185	60151869	PSMA7	347	60152096	60152459	363	60151156	60152043	887	0	0	0	746.5	3	3528.33	3
NM_024766	chr2	+	44442546	44853233	CAMKMT	NM_001171606	chr2	-	44398251	44442204	PREPL	342	44442374	44443283	909	44441806	44442332	526	0	0	0	178.9	2	1381.97	3
NM_152581	chrX	+	14801447	14849380	MOSPD2	NM_152633	chrX	-	14771449	14801105	FANCB	342	14801342	14801965	623	14800812	14801306	494	0	0	0	567.533	3	101.1	2
NM_006004	chr1	+	46541966	46555034	UQCRH	NM_006369	chr1	-	46516658	46541625	LRRC41	341	46541656	46542277	621	46541230	46541714	484	46541656	46541714	58	8406.43	3	843.567	3
NR_024425	chr9	+	129930628	129932734	LOC389791	NM_001256335	chr9	-	129922792	129930288	PTGES2	340	129930411	129930907	496	129928774	129930526	1752	129930411	129930526	115			1051.33	3
NM_006612	chr17	+	4841966	4872418	KIF1C	NM_001167986	chr17	-	4832148	4841629	INCA1	337	4841674	4842705	1031	4841141	4841698	557	4841674	4841698	24	309.267	0
NR_036605	chr1	+	233558491	233574467	GGPS1	NM_031371	chr1	-	233396832	233558155	ARID4B	336	233558318	233559482	1164	233557609	233558272	663	0	0	0	349.3	3	825.233	3
NM_001204173	chr8	+	67742340	67936811	C8orf44-SGK3	NM_025054	chr8	-	67705041	67742006	VCPIP1	334	67742092	67742867	775	67741456	67742160	704	67742092	67742160	68			153.933	2
NR_046240	chr9	+	130526561	130535343	LOC100506100	NM_032799	chr9	-	130522969	130526229	ZDHHC12	332	130525950	130527290	1340	130525733	130526408	675	130525950	130526408	458			447.767	3
NM_024684	chr11	+	77209855	77261046	C11orf67	NM_016578	chr11	-	77054921	77209528	RSF1	327	77209689	77210124	435	77208918	77209862	944	77209689	77209862	173	250.767	3	328.6	3
NM_020143	chr2	+	68238508	68256595	PNO1	NR_046234	chr2	-	68214719	68238182	WDR92	326	68238321	68239076	755	68237473	68238345	872	68238321	68238345	24	374.3	3	119.667	0
NR_038458	chr17	+	46299038	46300731	LOC400604	NM_001243885	chr17	-	46294585	46298714	TOB1	324	46298890	46299602	712	46298244	46298957	713	46298890	46298957	67	115.633	1	1673.97	3
NM_006808	chr9	+	101024390	101032722	SEC61B	NM_033087	chr9	-	101018527	101024067	ALG2	323	101024181	101024814	633	101023391	101024246	855	101024181	101024246	65	4335.43	3	763.4	3
NM_003522	chr6	+	26307765	26308195	HIST1H2BF	NM_003530	chr6	-	26304990	26307443	HIST1H3D	322	26307694	26308798	1104	26306901	26308543	1642	26307694	26308543	849	162.933	0	20.0667	0
NR_026593	chr11	+	57236570	57265021	TMX2	NM_153450	chr11	-	57227762	57236249	MED19	321	57236432	57237022	590	57235715	57236433	718	57236432	57236433	1	2626.17	3	905.833	3
NR_026922	chr2	+	131966855	131995619	LOC150776	NM_001085365	chr2	-	131958002	131966534	MZT2A	321	131966826	131967624	798	131966161	131967327	1166	131966826	131967327	501	932.967	3	1620.27	3
NM_004632	chr1	+	153925508	153975424	DAP3	NM_139119	chr1	-	153895856	153925189	YY1AP1	319	153925065	153925788	723	153924515	153925290	775	153925065	153925290	225	1448.07	3	534.933	3
NR_027624	chr7	+	16652283	16712673	BZW2	NM_020319	chr7	-	16605925	16651967	ANKMY2	316	16652190	16652799	609	16651029	16652047	1018	0	0	0	2778.67	3	1050.77	3
NM_004632	chr1	+	153925508	153975424	DAP3	NM_018253	chr1	-	153895856	153925192	YY1AP1	316	153925058	153925787	729	153924513	153925288	775	153925058	153925288	230	1448.07	3	534.933	3
NM_001199851	chr1	+	153925505	153975424	DAP3	NM_139119	chr1	-	153895856	153925189	YY1AP1	316	153925082	153925785	703	153924514	153925291	777	153925082	153925291	209	1448.07	3	534.933	3
NM_003522	chr6	+	26307765	26308195	HIST1H2BF	NM_021065	chr6	-	26306990	26307450	HIST1H2AD	315	26307701	26308758	1057	26306896	26308611	1715	26307701	26308611	910	162.933	0	20.0667	0
NR_037843	chr7	+	27206564	27212655	HOTTIP	NM_000522	chr7	-	27203023	27206250	HOXA13	314	27206112	27207011	899	27205988	27206481	493	27206112	27206481	369			257	2
NM_001199851	chr1	+	153925505	153975424	DAP3	NM_018253	chr1	-	153895856	153925192	YY1AP1	313	153925064	153925787	723	153924516	153925288	772	153925064	153925288	224	1448.07	3	534.933	3
NM_001130862	chr12	+	4518210	4539474	RAD51AP1	NM_020374	chr12	-	4467161	4517898	C12orf4	312	4518138	4518833	695	4517603	4518097	494	0	0	0	713.733	3	263.4	3
NM_020143	chr2	+	68238508	68256595	PNO1	NM_138458	chr2	-	68210784	68238196	WDR92	312	68238310	68239068	758	68237461	68238337	876	68238310	68238337	27	374.3	3	119.667	0
NM_057175	chr4	+	140442125	140531385	NAA15	NM_001184991	chr4	-	140430520	140441814	NDUFC1	311	140441490	140442383	893	140441583	140442238	655	140441583	140442238	655	996.567	3	3118.43	3
NM_024708	chr15	+	98960277	98987937	ASB7	NM_001040616	chr15	-	98926950	98959968	LINS	309	98960026	98961251	1225	98959353	98960095	742	98960026	98960095	69	121.7	2	67.8	2
NM_015329	chr19	+	19292629	19330563	MAU2	NM_172231	chr19	-	19248321	19292321	SUGP1	308	19292409	19293002	593	19291963	19292453	490	19292409	19292453	44	668.7	3	246.5	3
NM_015060	chr7	+	32501700	32590304	AVL9	NM_001139499	chr7	-	32491469	32501395	LSM5	305	32501410	32502023	613	32501017	32502263	1246	32501410	32502023	613	467.633	3	268.5	3
NR_033874	chr4	+	102487956	102489063	FLJ20021	NM_001130691	chr4	-	102163609	102487651	PPP3CA	305	102486955	102488901	1946	102487220	102487761	541	102487220	102487761	541	148.367	1	798.567	3
NM_147173	chr9	+	34319503	34333711	NUDT2	NM_194313	chr9	-	34242377	34319198	KIF24	305	34319430	34320091	661	34318641	34319439	798	34319430	34319439	9	188.433	0	40.2333	2
NM_003521	chr6	+	27890800	27891246	HIST1H2BM	NM_021066	chr6	-	27890058	27890497	HIST1H2AJ	303	27890776	27891705	929	27888683	27890579	1896	0	0	0	2.23333	0	99.4	0
NM_002908	chr2	+	60962255	61003682	REL	NR_033980	chr2	-	60928398	60961953	FLJ16341	302	60961740	60962693	953	60961368	60962114	746	60961740	60962114	374	81.6333	2
NM_173545	chr2	+	68548194	68660798	APLF	NM_001024680	chr2	-	68543008	68547894	FBXO48	300	68547961	68548604	643	68547399	68548081	682	68547961	68548081	120	43.6333	2
NR_003529	chr9	+	21984789	22111093	CDKN2B-AS1	NM_058195	chr9	-	21957750	21984490	CDKN2A	299	21984020	21985538	1518	21983353	21984551	1198	21984020	21984551	531	3.2	0	933.233	3
NM_021126	chr22	+	35745736	35755809	MPST	NM_003312	chr22	-	35736851	35745437	TST	299	35745092	35747047	1955	35744720	35745549	829	35745092	35745549	457	965.8	3	544.767	3
NM_003271	chr11	+	832823	857116	TSPAN4	NM_021128	chr11	-	829720	832529	POLR2L	294	832251	832966	715	831912	832709	797	832251	832709	458	529.733	3	4734.77	3
NM_001178043	chr2	+	119841022	119846592	DBI	NM_001017927	chr2	-	119776489	119840728	C2orf76	294	119840740	119841501	761	119840514	119841254	740	119840740	119841254	514	5225.33	3	124.133	2
NM_203414	chr17	+	7096274	7103983	C17orf81	NM_015343	chr17	-	7087629	7095983	CTDNEP1	291	7096220	7097087	867	7095666	7096802	1136	7096220	7096802	582	521.233	3	1040.3	3
NM_001077511	chr6	+	31234281	31239971	TCF19	NM_019052	chr6	-	31218194	31233994	CCHCR1	287	31234158	31234969	811	31233411	31234231	820	31234158	31234231	73	1162.87	3	280.3	3
NR_024399	chr16	+	87257281	87281095	MGC23284	NM_002461	chr16	-	87245848	87256996	MVD	285	87257026	87257636	610	87256627	87257329	702	87257026	87257329	303	42.9333	0	27.8	0
NM_138796	chr1	+	215871317	216107107	SPATA17	NM_018040	chr1	-	215670456	215871032	GPATCH2	285	215871104	215871664	560	215870678	215871205	527	215871104	215871205	101	28.2667	0	76.1	2
NR_033677	chr19	+	18891483	18900442	DDX49	NM_007263	chr19	-	18871322	18891199	COPE	284	18891326	18891875	549	18890740	18891330	590	18891326	18891330	4	463.133	3	1456.37	3
NM_183415	chr12	+	108399821	108458890	UBE3B	NM_031954	chr12	-	108370842	108399538	KCTD10	283	108399558	108400135	577	108399184	108399636	452	108399558	108399636	78	328.4	3	415.667	3
NM_020232	chr18	+	12692986	12715739	PSMG2	NM_024899	chr18	-	12662630	12692703	CEP76	283	12692857	12693402	545	12692289	12692894	605	12692857	12692894	37	2725.37	3	386.467	3
NM_017599	chr12	+	94135652	94220697	VEZT	NM_018351	chr12	-	93994655	94135371	FGD6	281	94135496	94136527	1031	94134729	94135531	802	94135496	94135531	35	848.867	3	27.9667	2
NM_152266	chr19	+	38154987	38159800	C19orf40	NM_032816	chr19	-	38061743	38154709	CEP89	278	38154856	38155295	439	38154384	38155078	694	38154856	38155078	222	124.233	0	39.9333	1
NM_016299	chr10	+	14920266	14953746	HSPA14	NM_001029954	chr10	-	14901256	14919989	CDNF	277	14920114	14920674	560	14919532	14920348	816	14920114	14920348	234	718.3	3	35.8	1
NM_015361	chr2	+	136005552	136199309	R3HDM1	NM_032143	chr2	-	135674043	136005276	ZRANB3	276	136003155	136006496	3341	136003799	136005321	1522	136003799	136005321	1522	1125.47	3	149.7	2
NM_020673	chr20	+	56318176	56375969	RAB22A	NR_003505	chr20	-	56241238	56317901	PPP4R1L	275	56317916	56318664	748	56317492	56317982	490	56317916	56317982	66	529.8	3	55.6333	0
NM_144775	chr17	+	18159318	18172095	SMCR8	NM_004618	chr17	-	18117959	18159046	TOP3A	272	18158969	18159650	681	18158481	18159142	661	18158969	18159142	173	210.8	3	238.133	3
NM_024107	chr17	+	39619879	39624625	TMUB2	NM_178542	chr17	-	39608877	39619608	C17orf65	271	39619491	39620725	1234	39619231	39619772	541	39619491	39619772	281	375.267	3	153.067	2
NM_080596	chr6	+	27222886	27223325	HIST1H2AH	NM_080593	chr6	-	27214050	27222616	HIST1H2BK	270	27222679	27223668	989	27221061	27222703	1642	27222679	27222703	24			875.033	2
NM_152755	chr7	+	99555200	99561064	CNPY4	NM_005641	chr7	-	99542628	99554931	TAF6	269	99554781	99556656	1875	99554532	99555086	554	99554781	99555086	305	639.9	3	1831.6	3
NM_012073	chr5	+	10303281	10319501	CCT5	NM_199133	chr5	-	10279437	10303014	FAM173B	267	10303193	10304187	994	10302249	10303127	878	0	0	0	3616	3	560.2	3
NM_078469	chr10	+	127502093	127521366	BCCIP	NM_000375	chr10	-	127467136	127501827	UROS	266	127501824	127502439	615	127501436	127501919	483	127501824	127501919	95	242.5	3	271.733	3
NM_014296	chr3	+	15222736	15269427	CAPN7	NR_027927	chr3	-	15181872	15222470	COL6A4P1	266	15222637	15223410	773	15222223	15223162	939	15222637	15223162	525	1096.7	3
NM_003442	chr11	+	9439087	9506647	ZNF143	NR_036539	chr11	-	9437678	9438821	LOC644656	266	9439083	9439979	896	9438149	9439051	902	0	0	0	382.433	3	216.5	2
NM_014182	chr12	+	54498072	54501226	ORMDL2	NR_026723	chr12	-	54432513	54497807	SARNP	265	54497772	54498686	914	54497357	54497928	571	54497772	54497928	156	1799.77	3	869.2	3
NR_015415	chr14	+	94693777	94716023	DICER1-AS1	NM_177438	chr14	-	94622317	94693512	DICER1	265	94692718	94694386	1668	94692356	94693675	1319	94692718	94693675	957	67.4333	2	289.033	3
NM_012383	chr9	+	76893217	76951934	OSTF1	NR_023352	chr9	-	76865935	76892953	C9orf95	264	76893001	76893626	625	76891478	76892975	1497	0	0	0	34.7667	0	45.3333	2
NR_034111	chr6	+	111911367	111931504	TRAF3IP2-AS1	NM_002912	chr6	-	111726926	111911107	REV3L	260	111911312	111913276	1964	111910898	111911285	387	0	0	0			574.567	2
NR_003108	chr17	+	38531125	38550651	NBR2	NR_027676	chr17	-	38449837	38530866	BRCA1	259	38531077	38531880	803	38530423	38531264	841	38531077	38531264	187	297.933	3	522.2	3
NM_021824	chr2	+	201462352	201476900	NIF3L1	NM_130906	chr2	-	201443923	201462094	PPIL3	258	201462220	201463075	855	201461246	201462756	1510	201462220	201462756	536	428.2	3	964.967	3
NM_001198953	chr14	+	103251833	103269758	ZFYVE21	NM_001100118	chr14	-	103233706	103251576	XRCC3	257	103251661	103252327	666	103251127	103251706	579	103251661	103251706	45	259.3	3	231.667	2
NM_024327	chr19	+	48792383	48796427	ZNF576	NM_001007561	chr19	-	48780358	48792127	IRGQ	256	48792343	48793341	998	48791825	48792238	413	0	0	0	276.5	3	723.9	3
NM_001163673	chr17	+	1566566	1588643	WDR81	NR_028503	chr17	-	1561547	1566316	MIR22HG	250	1566505	1568170	1665	1565950	1566406	456	0	0	0	72.4333	1
NM_018328	chr2	+	148495049	148987514	MBD5	NM_002552	chr2	-	148404435	148494799	ORC4	250	148494626	148496030	1404	148494240	148494930	690	148494626	148494930	304	177.467	2	597.167	3
NM_018328	chr2	+	148495049	148987514	MBD5	NM_001190881	chr2	-	148404435	148494800	ORC4	249	148494921	148495964	1043	148494245	148494960	715	148494921	148494960	39	177.467	2
NM_014708	chr12	+	121577761	121676900	KNTC1	NR_036435	chr12	-	121555142	121577513	RSRC2	248	121577231	121578381	1150	121577057	121577598	541	121577231	121577598	367	912	3	571.5	3
NM_004145	chr19	+	17047590	17185104	MYO9B	NM_033417	chr19	-	17021570	17047343	HAUS8	247	17046785	17048056	1271	17046543	17047400	857	17046785	17047400	615	325	3	141.467	0
NM_153042	chr6	+	18263597	18332063	KDM1B	NM_000367	chr6	-	18236523	18263353	TPMT	244	18263475	18264353	878	18262747	18263462	715	0	0	0	259.633	3	414.767	3
NM_152755	chr7	+	99555200	99561064	CNPY4	NM_139315	chr7	-	99542628	99554957	TAF6	243	99554702	99556654	1952	99554506	99555067	561	99554702	99555067	365	639.9	3	1831.6	3
NM_001254728	chr14	+	30565599	30635407	AP4S1	NM_001083893	chr14	-	30432755	30565358	STRN3	241	30565192	30566134	942	30565239	30566143	904	30565239	30566143	904	57.6667	3	582.8	3
NR_024622	chr21	+	33066281	33091886	C21orf49	NM_013329	chr21	-	33035520	33066040	GCFC1	241	33066116	33066735	619	33065291	33066164	873	33066116	33066164	48	78.5667	2	824.2	3
NM_021064	chr6	+	27208795	27209293	HIST1H2AG	NM_021058	chr6	-	27208073	27208554	HIST1H2BJ	241	27208089	27209110	1021	27208523	27210125	1602	27208089	27209110	1021	70.9	1	11.0333	0
NM_001242812	chr19	+	9593157	9606538	LOC284385	NM_152289	chr19	-	9579001	9592916	ZNF561	241	9592979	9593568	589	9592562	9593047	485	9592979	9593047	68	135.333	0	81.6333	2
NM_001142416	chr4	+	107457112	107489830	AIMP1	NM_001163435	chr4	-	107186681	107456872	TBCK	240	107456931	107457524	593	107456241	107456976	735	107456931	107456976	45	691.967	3
NM_003512	chr6	+	26232351	26232897	HIST1H2AC	NM_003526	chr6	-	26231673	26232111	HIST1H2BC	240	26231995	26233429	1434	26230509	26232244	1735	26231995	26232244	249	205.333	1	17.7667	0
NM_003527	chr6	+	27969181	27969648	HIST1H2BO	NM_003514	chr6	-	27968455	27968942	HIST1H2AM	239	27969086	27969864	778	27968483	27969177	694	27969086	27969177	91	6.03333	0	29.3333	0
NM_022092	chr16	+	778622	788075	CHTF18	NM_058192	chr16	-	774974	778384	RPUSD1	238	778404	779008	604	777739	778477	738	778404	778477	73	409.167	3	316.367	2
NM_015091	chr14	+	44501165	44613384	FAM179B	NM_017658	chr14	-	44463276	44500929	KLHL28	236	44500556	44501466	910	44500318	44501014	696	44500556	44501014	458	137.267	2	346.4	3
NM_002204	chr17	+	45488338	45522848	ITGA3	NR_038230	chr17	-	45482711	45488102	LOC284080	236	45487581	45488883	1302	45487291	45488203	912	45487581	45488203	622	491.2	3	41.9667	1
NM_020854	chr18	+	58005503	58125335	KIAA1468	NM_012327	chr18	-	57862437	58005269	PIGN	234	58005325	58005906	581	58004510	58005371	861	58005325	58005371	46	223.233	3	216.1	2
NM_012426	chr16	+	69115191	69169072	SF3B3	NM_015386	chr16	-	69071972	69114958	COG4	233	69114754	69115921	1167	69114508	69115044	536	69114754	69115044	290	1418.87	3	289.5	3
NM_001469	chr22	+	40347240	40389998	XRCC6	NM_015704	chr22	-	40323977	40347007	PPPDE2	233	40347148	40347879	731	40346223	40347595	1372	40347148	40347595	447	4258.17	3	859.8	3
NM_001171155	chr19	+	7600670	7602510	C19orf79	NM_020196	chr19	-	7590410	7600439	XAB2	231	7600318	7600975	657	7600137	7600594	457	7600318	7600594	276			294.633	3
NM_016647	chr8	+	143805622	143815352	C8orf55	NR_038925	chr8	-	143780671	143805393	LOC100288181	229	143804957	143806731	1774	143804599	143805500	901	143804957	143805500	543	468.233	3
NR_038905	chr11	+	86344310	86389637	LOC100506368	NM_012193	chr11	-	86334364	86344088	FZD4	222	86344273	86344537	264	86343606	86345001	1395	86344273	86344537	264			335.267	1
NM_001324	chr20	+	54400980	54412989	CSTF1	NM_198437	chr20	-	54377851	54400758	AURKA	222	54400857	54401610	753	54400015	54400867	852	54400857	54400867	10	385.833	3	1204.33	3
NM_001037277	chr1	+	233558375	233574467	GGPS1	NM_031371	chr1	-	233396832	233558155	ARID4B	220	233558374	233559957	1583	233557399	233558926	1527	233558374	233558926	552	349.3	3	825.233	3
NM_007033	chr1	+	2313073	2326743	RER1	NM_024848	chr1	-	2242555	2312853	MORN1	220	2312931	2313431	500	2312437	2313169	732	2312931	2313169	238	2295.6	3	85.4	2
NM_052924	chr8	+	144522399	144537533	RHPN1	NR_026785	chr8	-	144520167	144522180	C8orf51	219	144521974	144522988	1014	144521713	144522248	535	144521974	144522248	274	307.4	3	206.367	0
NM_015202	chr16	+	27468968	27699193	KIAA0556	NM_001520	chr16	-	27379434	27468752	GTF3C1	216	27468867	27469300	433	27468436	27468931	495	27468867	27468931	64	355.567	2	755.5	3
NM_207391	chr19	+	37858152	37861046	RGS9BP	NM_032139	chr19	-	37779746	37857942	ANKRD27	210	37858099	37858509	410	37857381	37858283	902	37858099	37858283	184	31.6667	0	841.067	3
NM_001129765	chrX	+	151750166	151788563	NSDHL	NM_004344	chrX	-	151746526	151749957	CETN2	209	151749999	151750632	633	151749626	151750094	468	151749999	151750094	95	302.333	3	830.367	3
NM_001013657	chr15	+	88578490	88586316	C15orf58	NM_006384	chr15	-	88574480	88578283	CIB1	207	88576724	88579008	2284	88576140	88578316	2176	88576724	88578316	1592			1727.9	3
NM_016218	chr5	+	74843412	74931402	POLK	NM_005713	chr5	-	74702683	74843210	COL4A3BP	202	74843373	74843923	550	74842806	74843641	835	74843373	74843641	268	321.633	3	272.8	3
NM_001012754	chr13	+	38510454	38522246	NHLRC3	NM_170719	chr13	-	38482001	38510252	PROSER1	202	38510329	38511152	823	38509534	38510379	845	38510329	38510379	50	172.733	2	433	3
NM_032207	chr19	+	16468204	16493163	C19orf44	NM_145046	chr19	-	16450867	16468003	CALR3	201	16467789	16468789	1000	16467586	16468116	530	16467789	16468116	327	75.5667	1	5.93333	0
NM_020189	chr8	+	110415727	110427365	ENY2	NM_032869	chr8	-	110322323	110415526	NUDCD1	201	110415637	110416150	513	110414927	110416037	1110	110415637	110416037	400	1081.1	3	38.1	2
NM_001142355	chr2	+	201462294	201476900	NIF3L1	NM_130906	chr2	-	201443923	201462094	PPIL3	200	201462228	201463119	891	201461247	201462893	1646	201462228	201462893	665	428.2	3	964.967	3
NM_001080503	chr19	+	11318180	11326620	CCDC159	NM_001145416	chr19	-	11314451	11317981	TMEM205	199	11318157	11319147	990	11317558	11318686	1128	11318157	11318686	529	13.3333	0	3008.53	3
NM_024571	chr16	+	43828	47669	SNRNP25	NM_016310	chr16	-	36978	43632	POLR3K	196	42831	44248	1417	42396	43678	1282	42831	43678	847	1398.07	3	1157.4	3
NR_015434	chr1	+	1324772	1327289	LOC148413	NM_030937	chr1	-	1310953	1324581	CCNL2	191	1324464	1325616	1152	1324302	1324682	380	1324464	1324682	218	172.067	0	636.067	3
NM_001143993	chr11	+	550970	554025	RASSF7	NM_173573	chr11	-	544849	550779	C11orf35	191	550855	552528	1673	549860	550918	1058	550855	550918	63	773.4	3	190.5	2
NM_004782	chr22	+	19543291	19575501	SNAP29	NM_058004	chr22	-	19391978	19543100	PI4KA	191	19543189	19543668	479	19542686	19543299	613	19543189	19543299	110	422.867	3	415	3
NM_021994	chr7	+	111633878	111771225	ZNF277	NM_014705	chr7	-	111153399	111633698	DOCK4	180	111633789	111634602	813	111633325	111633858	533	111633789	111633858	69	30.7	2	71.0333	2
NM_183245	chr9	+	101901331	102103247	INVS	NM_015051	chr9	-	101781283	101901151	ERP44	180	101901091	101902340	1249	101900222	101901297	1075	101901091	101901297	206	252.4	3	791.5	3
NM_021947	chr17	+	2153997	2175303	SRR	NM_017575	chr17	-	1909882	2153819	SMG6	178	2153198	2154386	1188	2153000	2153909	909	2153198	2153909	711	240.667	3	25.9	0
NM_019054	chr10	+	88844932	88941202	FAM35A	NM_005271	chr10	-	88799938	88844756	GLUD1	176	88843945	88846709	2764	88843048	88846876	3828	88843945	88846709	2764	977.633	3	1026.63	3
NM_005513	chr3	+	121944247	121984606	GTF2E1	NM_173825	chr3	-	121888217	121944074	RABL3	173	121943590	121945253	1663	121943417	121944965	1548	121943590	121944965	1375	265.033	3	113.067	2
NM_025029	chr2	+	130655970	130664770	MZT2B	NR_033232	chr2	-	130625434	130655800	SMPD4	170	130655230	130656698	1468	130655041	130656465	1424	130655230	130656465	1235	2176.23	3	932.967	3
NM_003758	chr15	+	42616557	42642293	EIF3J	NR_034171	chr15	-	42613994	42616390	LOC645212	167	42615794	42617521	1727	42615564	42616423	859	42615794	42616423	629	367.967	3	234.667	2
NM_173174	chr8	+	27224915	27372825	PTK2B	NM_171982	chr8	-	27198320	27224751	TRIM35	164	27223671	27225861	2190	27223070	27225654	2584	27223671	27225654	1983	66.5333	0	118.6	3
NR_046452	chr2	+	208828201	208829163	IDH1-AS1	NM_005896	chr2	-	208809197	208828051	IDH1	150	208828125	208828707	582	208827782	208828146	364	208828125	208828146	21			2323.47	3
NM_001242640	chrX	+	153952888	154004543	BRCC3	NM_001018025	chrX	-	153945502	153952741	MTCP1	147	153951757	153953490	1733	153951830	153953187	1357	153951830	153953187	1357	324.167	3	83.1	2
NM_032374	chr14	+	103099051	103126989	APOPT1	NM_001015048	chr14	-	103092633	103098904	BAG5	147	103098211	103099533	1322	103097701	103098927	1226	103098211	103098927	716	183.1	2	123.1	3
NM_032025	chr3	+	151747263	151786493	EIF2A	NM_014445	chr3	-	151742469	151747118	SERP1	145	151746191	151747642	1451	151746052	151747164	1112	151746191	151747164	973	1496.97	3	643.4	3
NM_001256067	chr9	+	139437667	139448679	NOXA1	NM_017820	chr9	-	139321168	139437535	EXD3	132	139436091	139438735	2644	139435605	139438559	2954	139436091	139438559	2468	218.533	1	6.9	0
NR_003108	chr17	+	38531125	38550651	NBR2	NM_007297	chr17	-	38449837	38530994	BRCA1	131	38530359	38531734	1375	38530198	38531061	863	38530359	38531061	702	297.933	3	522.2	3
NM_019597	chrX	+	100549776	100555784	HNRNPH2	NM_000169	chrX	-	100539434	100549657	GLA	119	100548853	100551038	2185	100548617	100551177	2560	100548853	100551038	2185	1356.9	3	984.833	3
NM_152330	chr14	+	51188325	51267194	FRMD6	NR_037676	chr14	-	51185984	51188212	FRMD6-AS1	113	51187367	51189428	2061	51187232	51188250	1018	51187367	51188250	883	148.3	2
NR_027083	chr17	+	73694992	73705236	AFMID	NM_003258	chr17	-	73681754	73694880	TK1	112	73694250	73695425	1175	73694066	73694906	840	73694250	73694906	656	6.9	0	1347.53	3
NM_001762	chr7	+	56086871	56099176	CCT6A	NM_004577	chr7	-	56046237	56086762	PSPH	109	56086245	56087449	1204	56086116	56087326	1210	56086245	56087326	1081	1721.7	3	2295.2	3
NR_003108	chr17	+	38531125	38550651	NBR2	NM_007294	chr17	-	38449837	38531026	BRCA1	99	38530222	38531771	1549	38530147	38531077	930	38530222	38531077	855	297.933	3	522.2	3
NM_020362	chr1	+	23977462	23987309	PITHD1	NR_038280	chr1	-	23959458	23977374	LOC100506963	88	23976901	23977812	911	23976846	23977747	901	23976901	23977747	846	545.833	3
