# Supplementary material for: Identification of regulatory regions of bidirectional genes in cervical cancer
Source: BMC Med Genomics. 2013 Jan 23;6(Suppl 1):S5. doi: 10.1186/1755-8794-6-S1-S5 (PMC3552671; doi:10.1186/1755-8794-6-S1-S5)
Supplement: Additional file 2 — Table of 1094 bidirectional gene pairs with single peak Rpol II signal and their regulatory regions. [file 1755-8794-6-S1-S5-S2.XLS]

## Sheet: table2
Additional file 2: Table of 1094 bidirectional gene pairs with single peak Rpol II signal and their regulatory regions
Genes on the positive strand						Genes on the negative strand						Distance b/w TTSs	Regulatory Region		peak position	Expression data
refGene name	Chromosome	Strand	Transcription Start	Transcription End	Alternate name	refGene name	Chromosome	Strand	Transcription End	Transcription Start	Alternate name		Start	End		gene1.expression	gene1.call	gene2.expression	gene2.call
NM_001079863	chr2	+	119841720	119846592	DBI	NM_001017927	chr2	-	119776489	119840728	C2orf76	992	1.1984e+08	1.19842e+08	l	5225.33	3	124.133	2
NR_033849	chr8	+	144888297	144900495	LOC100128338	NR_039810	chr8	-	144887240	144887311	MIR4664	986	1.44888e+08	1.44888e+08	r
NM_014043	chr3	+	87359102	87387388	CHMP2B	NR_039958	chr3	-	87358028	87358117	MIR4795	985	8.73587e+07	8.73598e+07	r	496.833	3
NM_207346	chr17	+	71024203	71032415	TSEN54	NM_020753	chr17	-	71007936	71023222	CASKIN2	981	7.10239e+07	7.10246e+07	r	1139.13	3	174.633	3
NM_001122633	chr2	+	211050650	211252076	CPS1	NM_001136574	chr2	-	211004217	211049674	LANCL1	976	2.11049e+08	2.1105e+08	l	12360.6	3	1193.23	3
NM_024074	chr19	+	16632937	16660816	TMEM38A	NM_024104	chr19	-	16617958	16631968	C19orf42	969	1.66316e+07	1.66323e+07	l	288.133	3	1248.23	3
NM_004497	chr19	+	51059357	51068895	FOXA3	NM_004819	chr19	-	51010539	51058388	SYMPK	969	5.10573e+07	5.10585e+07	l	22	0	618.367	3
NM_024311	chr17	+	72245177	72286931	MFSD11	NR_030366	chr17	-	72244126	72244225	MIR636	952	7.22446e+07	7.22453e+07	r	236.933	3
NM_001037277	chr1	+	233558375	233574467	GGPS1	NM_001206794	chr1	-	233396832	233557425	ARID4B	950	2.33558e+08	2.3356e+08	r	349.3	3	825.233	3
NM_199073	chr3	+	49033621	49035930	NDUFAF3	NR_029948	chr3	-	49032584	49032671	MIR425	950	4.90334e+07	4.90341e+07	r	614.433	3
NM_001184718	chr3	+	157877146	157907251	TIPARP	NR_027954	chr3	-	157873653	157876196	TIPARP-AS1	950	1.57873e+08	1.57877e+08	m	1033.47	2
NM_002520	chr5	+	170747312	170770493	NPM1	NR_037474	chr5	-	170746264	170746369	MIR3912	943	1.70747e+08	1.70748e+08	r	15057.5	3
NM_201522	chr6	+	43136159	43150811	KLC4	NM_015950	chr6	-	43129744	43135220	MRPL2	939	4.31347e+07	4.31357e+07	l	411.9	1	818.4	3
NR_036554	chr7	+	29692212	29748544	DPY19L2P3	NR_024278	chr7	-	29652062	29691279	LOC646762	933	2.96906e+07	2.96923e+07	m			325.867	3
NM_001161781	chr8	+	94998454	95007472	PDP1	NR_039602	chr8	-	94997425	94997523	MIR378D2	931	9.49974e+07	9.4999e+07	m
NM_004596	chr19	+	45948598	45963137	SNRPA	NM_198476	chr19	-	45938600	45947668	C19orf54	930	4.59476e+07	4.59509e+07	m	1690.97	3	332.3	3
NM_002394	chr11	+	62380059	62412931	SLC3A2	NR_002563	chr11	-	62379059	62379131	SNORD27	928	6.23795e+07	6.23806e+07	r	1460.87	3
NM_001362	chr14	+	101097440	101099542	DIO3	NR_031649	chr14	-	101096376	101096512	MIR1247	928	1.01097e+08	1.01098e+08	r	6.26667	0
NM_001005209	chr2	+	220116988	220123561	TMEM198	NM_001195731	chr2	-	220111912	220116063	CHPF	925	2.20116e+08	2.20117e+08	m	299.2	0	817.533	3
NM_014699	chr16	+	30993243	31002334	ZNF646	NM_001172668	chr16	-	30979669	30992324	ZNF668	919	3.09926e+07	3.09937e+07	r	31.2333	0	12.9333	0
NM_001122633	chr2	+	211050650	211252076	CPS1	NM_006055	chr2	-	211004217	211049736	LANCL1	914	2.11049e+08	2.1105e+08	l	12360.6	3	1193.23	3
NM_001122633	chr2	+	211050650	211252076	CPS1	NM_001136575	chr2	-	211004217	211049744	LANCL1	906	2.11049e+08	2.1105e+08	l	12360.6	3	1193.23	3
NM_024515	chr14	+	99912585	100066393	WDR25	NM_213646	chr14	-	99869877	99911680	WARS	905	9.99112e+07	9.99133e+07	m	148.133	2	1690.3	3
NM_001193397	chr9	+	130913787	130951046	PPP2R4	NM_000755	chr9	-	130896893	130912891	CRAT	896	1.30913e+08	1.30914e+08	m	852.633	3	424.8	3
NR_036571	chr13	+	51484523	51501781	ALG11	NM_001243182	chr13	-	51404805	51483631	ATP7B	892	5.14842e+07	5.14848e+07	r			345.233	3
NM_145341	chr10	+	112621542	112649754	PDCD4	NR_026932	chr10	-	112618637	112620652	LOC282997	890	1.12621e+08	1.12624e+08	r	792.467	3	95.6	2
NR_002935	chr7	+	151764912	151771033	FABP5P3	NM_170606	chr7	-	151462942	151764023	MLL3	889	1.51765e+08	1.51765e+08	r			163.633	3
NM_153645	chr22	+	43939215	43962554	NUP50	NR_038956	chr22	-	43908302	43938326	LOC100506714	889	4.39378e+07	4.39387e+07	l	1386.93	3
NM_145754	chr8	+	145662545	145670307	KIFC2	NM_032687	chr8	-	145660007	145661657	CYHR1	888	1.45661e+08	1.45662e+08	l	935.533	3	239.433	3
NM_005446	chr22	+	19699463	19712302	P2RX6	NR_003608	chr22	-	19692495	19698576	MGC16703	887	1.9699e+07	1.96996e+07	r	71.5333	0	99.8333	0
NM_001159554	chr22	+	19699441	19712302	P2RX6	NR_003608	chr22	-	19692495	19698576	MGC16703	865	1.9699e+07	1.96996e+07	r	71.5333	0	99.8333	0
NM_003087	chr10	+	88708267	88712997	SNCG	NM_024756	chr10	-	88685277	88707405	MMRN2	862	8.87076e+07	8.871e+07	r	53.2	0	39.5667	2
NM_001198842	chr12	+	68265728	68281624	CCT2	NR_037475	chr12	-	68264768	68264870	MIR3913-1	858	6.82652e+07	6.8266e+07	r	3187.37	3
NM_153219	chr19	+	60803541	60806316	ZNF524	NM_032836	chr19	-	60794548	60802705	FIZ1	836	6.08022e+07	6.08036e+07	m	145.4	0	514	3
NM_003481	chr12	+	6831551	6846056	USP5	NM_031299	chr12	-	6828232	6830717	CDCA3	834	6.83028e+06	6.83232e+06	m	143.867	2	757.633	3
NM_001098536	chr12	+	6831545	6846056	USP5	NM_031299	chr12	-	6828232	6830717	CDCA3	828	6.83029e+06	6.83229e+06	m	143.867	2	757.633	3
NM_003639	chrX	+	153429255	153446455	IKBKG	NM_000402	chrX	-	153412799	153428427	G6PD	828	1.53427e+08	1.5343e+08	m	442.767	3	1166.57	3
NM_001161476	chr14	+	99912507	100066393	WDR25	NM_213646	chr14	-	99869877	99911680	WARS	827	9.99112e+07	9.99133e+07	m	148.133	2	1690.3	3
NM_001161779	chr8	+	94998350	95007472	PDP1	NR_039602	chr8	-	94997425	94997523	MIR378D2	827	9.49975e+07	9.4999e+07	m
NM_001017921	chr19	+	5855851	5861263	VMAC	NM_175614	chr19	-	5845680	5855024	NDUFA11	827	5.85428e+06	5.85549e+06	l			2229.83	3
NM_147163	chr18	+	12648737	12715739	PSMG2	NM_001128626	chr18	-	12436510	12647912	SPIRE1	825	1.26478e+07	1.26488e+07	m	2725.37	3	415	3
NM_001005374	chr9	+	129254354	129305601	LRSAM1	NM_000976	chr9	-	129249773	129253532	RPL12	822	1.29253e+08	1.29254e+08	l	145.367	3	13549.6	3
NR_021489	chr11	+	1550546	1576990	LOC338651	NM_004420	chr11	-	1531856	1549726	DUSP8	820	1.54942e+06	1.55107e+06	m	81.7667	1	108.2	3
NM_003776	chr22	+	17800035	17803596	MRPL40	NM_003325	chr22	-	17698223	17799219	HIRA	816	1.77991e+07	1.78007e+07	m	796.633	3	430.967	2
NM_001161780	chr8	+	94998337	95007472	PDP1	NR_039602	chr8	-	94997425	94997523	MIR378D2	814	9.49974e+07	9.4999e+07	m
NM_001042702	chr2	+	179024408	179034356	DFNB59	NM_001139518	chr2	-	179004386	179023601	PRKRA	807	1.79023e+08	1.79025e+08	m	82.8	2	653.233	3
NR_024080	chr2	+	254868	268282	ACP1	NM_015677	chr2	-	208135	254068	SH3YL1	800	254677	255267	r	1404	3	189.167	2
NM_018081	chr17	+	7532391	7547545	WRAP53	NM_001126113	chr17	-	7512444	7531593	TP53	798	7.53135e+06	7.53173e+06	l	1076.2	3	377	3
NM_032304	chr16	+	717266	719716	HAGHL	NM_001031737	chr16	-	712582	716474	CCDC78	792	716711	718194	r	372.9	3	93.0333	2
NM_001243342	chr17	+	75625025	75679215	CCDC40	NM_019020	chr17	-	75528413	75624242	TBC1D16	783	7.56241e+07	7.5626e+07	m	79.4667	1	232.533	3
NM_000951	chr19	+	54776398	54786077	PRRG2	NM_015953	chr19	-	54750779	54775615	NOSIP	783	5.47753e+07	5.47758e+07	l	63.0333	0	430.767	3
NM_007197	chr12	+	129212956	129216238	FZD10	NR_033834	chr12	-	129202090	129212176	FLJ31485	780	1.29211e+08	1.29213e+08	m	3663.1	3	348.667	2
NM_001003845	chr2	+	171280102	171282744	SP5	NR_027433	chr2	-	171277194	171279323	LOC440925	779	1.71279e+08	1.7128e+08	l	103.167	0
NM_000374	chr1	+	45250391	45253928	UROD	NM_024602	chr1	-	45240806	45249614	HECTD3	777	4.52503e+07	4.52507e+07	r	744.933	3	716.033	3
NR_036096	chr6	+	27223383	27223446	MIR3143	NM_080593	chr6	-	27214050	27222616	HIST1H2BK	767	2.72226e+07	2.72237e+07	m			875.033	2
NM_000033	chrX	+	152643516	152663410	ABCD1	NM_001139457	chrX	-	152619140	152642750	BCAP31	766	1.52643e+08	1.52644e+08	r	758.433	3	2823.2	3
NM_006271	chr1	+	151867496	151871137	S100A1	NM_001024211	chr1	-	151857899	151866741	S100A13	755	1.51866e+08	1.51867e+08	l	40.7	0	1377.27	3
NM_133475	chr19	+	4134350	4175811	ANKRD24	NM_016539	chr19	-	4125105	4133596	SIRT6	754	4.13281e+06	4.13385e+06	l	10.6	0	437.4	3
NM_022064	chr3	+	49701953	49733966	RNF123	NM_020998	chr3	-	49696383	49701200	MST1	753	4.97015e+07	4.97026e+07	r	533.167	3	35.5333	1
NM_004722	chr7	+	99537065	99542739	AP4M1	NM_182776	chr7	-	99528339	99536316	MCM7	749	9.95354e+07	9.95373e+07	m	265.533	2	2733.53	3
NM_014177	chr18	+	69966725	69977184	TIMM21	NM_152676	chr18	-	69891567	69965979	FBXO15	746	6.99655e+07	6.99672e+07	m	1009.03	3	77.9667	0
NM_000033	chrX	+	152643516	152663410	ABCD1	NM_001139441	chrX	-	152619140	152642776	BCAP31	740	1.52643e+08	1.52644e+08	r	758.433	3	2823.2	3
NM_001123329	chr14	+	64041044	64061422	ZBTB1	NM_006977	chr14	-	64023307	64040307	ZBTB25	737	6.40395e+07	6.40407e+07	l	993.8	3	214.767	3
NM_001077511	chr6	+	31234281	31239971	TCF19	NM_001105564	chr6	-	31218194	31233545	CCHCR1	736	3.12334e+07	3.12349e+07	m	1162.87	3	280.3	3
NM_018444	chr8	+	94998258	95007472	PDP1	NR_039602	chr8	-	94997425	94997523	MIR378D2	735	9.49974e+07	9.4999e+07	m	141.267	3
NM_001144961	chr6	+	31623331	31634585	NFKBIL1	NM_130463	chr6	-	31620206	31622604	ATP6V1G2	727	3.16232e+07	3.16236e+07	r	80.5667	0	52.1667	0
NR_027294	chr9	+	38611084	38613277	FAM201A	NM_147195	chr9	-	38561360	38610360	ANKRD18A	724	3.86099e+07	3.86112e+07	m	168.767	2	250.133	3
NM_016034	chr9	+	137532303	137536340	MRPS2	NM_144654	chr9	-	137526846	137531582	C9orf116	721	1.37532e+08	1.37533e+08	r	831.167	3	331.8	3
NM_001104	chr11	+	66070966	66087373	ACTN3	NM_207340	chr11	-	66063310	66070247	ZDHHC24	719	6.60697e+07	6.60703e+07	l	68.3333	1	810.8	3
NM_198883	chr1	+	153445113	153450248	MTX1	NM_001252608	chr1	-	153432002	153444396	THBS3	717	1.53445e+08	1.53447e+08	r	1281.63	3	185.633	2
NM_001046	chr5	+	127447381	127553279	SLC12A2	NR_015360	chr5	-	127385142	127446665	FLJ33630	716	1.27446e+08	1.27448e+08	m	395	3	58.2333	2
NM_052827	chr12	+	54646822	54652835	CDK2	NM_001200054	chr12	-	54634155	54646113	PMEL	709	5.46463e+07	5.46475e+07	r	2754.47	3
NM_198954	chr7	+	2249065	2257306	NUDT1	NM_013393	chr7	-	2240451	2248359	FTSJ2	706	2.24803e+06	2.24876e+06	l	155.167	3	687	3
NM_145754	chr8	+	145662545	145670307	KIFC2	NM_001129888	chr8	-	145660007	145661839	CYHR1	706	1.45661e+08	1.45662e+08	l	935.533	3	239.433	3
NR_027840	chr3	+	198961657	198995714	FYTTD1	NM_001145642	chr3	-	198882710	198960965	KIAA0226	692	1.98961e+08	1.98961e+08	l	1470.83	3	186.033	2
NM_032271	chr16	+	2145799	2168131	TRAF7	NR_002736	chr16	-	2145024	2145107	SNORD60	692	2.14497e+06	2.14553e+06	l	799.733	3
NM_017988	chr12	+	99185679	99258045	SCYL2	NM_152317	chr12	-	99170172	99184988	DEPDC4	691	9.91844e+07	9.91865e+07	m	1060.17	3	15.4333	0
NM_002873	chr5	+	68702287	68746384	RAD17	NM_001015891	chr5	-	68683308	68701596	TAF9	691	6.87003e+07	6.87017e+07	l	245.733	3	829.133	3
NM_002191	chr2	+	220145197	220148679	INHA	NM_015311	chr2	-	220123693	220144512	OBSL1	685	2.20142e+08	2.20146e+08	m	294.833	3	1054.07	3
NM_138697	chr1	+	6537924	6562404	TAS1R1	NM_024654	chr1	-	6503993	6537245	NOL9	679	6.53685e+06	6.53739e+06	l	13.3333	0	304.5	3
NM_001042702	chr2	+	179024408	179034356	DFNB59	NM_001139517	chr2	-	179004386	179023730	PRKRA	678	1.79023e+08	1.79025e+08	m	82.8	2	653.233	3
NM_024326	chr10	+	104169560	104172883	FBXL15	NM_002779	chr10	-	104152365	104168891	PSD	669	1.04169e+08	1.0417e+08	r	143.133	2	31.7	0
NM_145054	chr17	+	9420668	9487501	WDR16	NR_033656	chr17	-	9094512	9420000	STX8	668	9.41947e+06	9.42012e+06	l	7.73333	0	371.9	3
NM_001254755	chr17	+	3993663	4007744	CYB5D2	NM_015113	chr17	-	3854487	3993002	ZZEF1	661	3.99297e+06	3.99439e+06	m	423.3	1	376.3	3
NM_016093	chr5	+	172319044	172329380	RPL26L1	NR_026683	chr5	-	172314390	172318384	LOC100268168	660	1.72319e+08	1.72319e+08	r	1404.8	3	45.4	0
NM_022787	chr1	+	9926072	9968143	NMNAT1	NM_032368	chr1	-	9912362	9925413	LZIC	659	9.92547e+06	9.92645e+06	r	204.8	2	205.133	3
NM_001253380	chr3	+	23934199	23937351	RPL15	NM_020345	chr3	-	23908575	23933541	NKIRAS1	658	2.39333e+07	2.39341e+07	l	7303.63	3	207.933	3
NM_020448	chr1	+	24614831	24672060	NIPAL3	NM_001199012	chr1	-	24556075	24614174	C1orf201	657	2.46146e+07	2.46155e+07	r	335.367	3	33.0667	0
NM_033271	chr14	+	104785923	104788475	BTBD6	NM_145685	chr14	-	104746667	104785267	BRF1	656	1.04785e+08	1.04787e+08	r	610.633	3	57.9	2
NR_004401	chr19	+	53833107	53877314	SEC1	NM_001352	chr19	-	53825628	53832451	DBP	656	5.3833e+07	5.38335e+07	r	23.1	0	717.067	3
NM_006662	chr16	+	30617962	30658951	SRCAP	NM_001256932	chr16	-	30616525	30617311	LOC730183	651	3.06168e+07	3.06197e+07	m	161.733	1
NM_015029	chr8	+	99199243	99241245	POP1	NM_005836	chr8	-	99183742	99198594	HRSP12	649	9.91981e+07	9.91992e+07	l	178.233	1	315.233	3
NM_001083535	chr6	+	109523048	109591808	CEP57L1	NM_014454	chr6	-	109414332	109522401	SESN1	647	1.09522e+08	1.09523e+08	m	100.833	3	254.9	3
NM_002394	chr11	+	62380059	62412931	SLC3A2	NR_002564	chr11	-	62379339	62379414	SNORD26	645	6.23795e+07	6.23806e+07	r	1460.87	3
NM_014177	chr18	+	69966725	69977184	TIMM21	NM_001142958	chr18	-	69891567	69966080	FBXO15	645	6.99655e+07	6.99672e+07	m	1009.03	3	77.9667	0
NM_001077239	chr11	+	116608661	116661614	RNF214	NM_004716	chr11	-	116580997	116608021	PCSK7	640	1.16608e+08	1.16609e+08	m	299.1	1	234.467	0
NR_036507	chr15	+	47235786	47238114	LOC100306975	NM_004236	chr15	-	47204762	47235146	COPS2	640	4.72344e+07	4.72358e+07	l			1791.37	3
NR_039942	chr1	+	54292339	54292415	MIR4781	NM_004872	chr1	-	54269936	54291699	TMEM59	640	5.42897e+07	5.42923e+07	l			3875.2	3
NM_000333	chr3	+	63825272	63964176	ATXN7	NM_025075	chr3	-	63794585	63824637	THOC7	635	6.38237e+07	6.38258e+07	m	498.267	3	682.233	3
NM_000913	chr20	+	62181914	62202440	OPRL1	NM_005873	chr20	-	62174978	62181289	RGS19	625	6.21809e+07	6.21819e+07	m	27.7333	0	430.8	3
NM_032410	chr8	+	42871189	43004839	HOOK3	NR_039679	chr8	-	42870496	42870575	MIR4469	614	4.28699e+07	4.28711e+07	l	514.6	3
NM_001079514	chr16	+	4837912	4872364	UBN1	NM_032569	chr16	-	4793204	4837304	GLYR1	608	4.83704e+06	4.83802e+06	m	645	3	1169.67	3
NM_052865	chr20	+	17897761	17919762	C20orf72	NM_014426	chr20	-	17870243	17897154	SNX5	607	1.78969e+07	1.78994e+07	m	790.933	3	503.133	3
NM_006431	chr12	+	68265474	68281624	CCT2	NR_037475	chr12	-	68264768	68264870	MIR3913-1	604	6.82652e+07	6.8266e+07	r	3187.37	3
NR_027251	chr2	+	43307853	43309498	LOC100129726	NM_006887	chr2	-	43303044	43307249	ZFP36L2	604	4.3305e+07	4.33098e+07	m	31.5333	0	895.633	3
NM_001242872	chr6	+	43090199	43097014	KLHDC3	NM_014623	chr6	-	43087944	43089596	MEA1	603	4.30882e+07	4.30903e+07	m	876.367	3	1099.97	3
NM_001039846	chr19	+	2047867	2050583	IZUMO4	NM_130807	chr19	-	2022034	2047269	MOB3A	598	2.0469e+06	2.04761e+06	l	115.4	0	354.067	3
NM_020901	chr11	+	566482	602222	PHRF1	NR_026967	chr11	-	563807	565885	LOC143666	597	566180	566729	r	159.9	0
NR_037429	chr11	+	118394863	118394932	MIR3656	NM_001028	chr11	-	118391632	118394267	RPS25	596	1.18394e+08	1.18395e+08	m			9059.03	3
NM_018846	chr7	+	23112441	23181563	KLHL7	NR_046220	chr7	-	23107371	23111847	KLHL7-AS1	594	2.31115e+07	2.31124e+07	l	283.533	3
NM_207343	chr11	+	116608613	116661614	RNF214	NM_004716	chr11	-	116580997	116608021	PCSK7	592	1.16608e+08	1.16609e+08	m	299.1	1	234.467	0
NR_033690	chr1	+	23568050	23570917	C1orf213	NM_030634	chr1	-	23558527	23567466	ZNF436	584	2.35674e+07	2.35685e+07	m	212.767	3	271.433	1
NM_207325	chr19	+	37588861	37668639	DPY19L3	NR_046201	chr19	-	37572795	37588285	LOC400684	576	3.75877e+07	3.75888e+07	l	292.867	3	52.4667	0
NM_001178017	chr2	+	119841298	119846592	DBI	NM_001017927	chr2	-	119776489	119840728	C2orf76	570	1.1984e+08	1.19842e+08	m	5225.33	3	124.133	2
NM_033416	chr2	+	130816958	130820667	IMP4	NM_032357	chr2	-	130812285	130816392	CCDC115	566	1.30815e+08	1.30817e+08	m	763.433	3	613.133	3
NM_001099652	chr14	+	52089615	52174181	GPR137C	NM_020784	chr14	-	51967057	52089051	TXNDC16	564	5.20886e+07	5.20892e+07	l	76.8	2	579.067	3
NM_015997	chr1	+	154964886	154973376	RRNAD1	NM_030980	chr1	-	154959036	154964329	ISG20L2	557	1.54964e+08	1.54966e+08	m	181	1	603.9	3
NM_001113525	chr16	+	88315452	88334833	ZNF276	NM_004913	chr16	-	88301041	88314895	C16orf7	557	8.83137e+07	8.8316e+07	m	79	1	222.133	3
NM_203414	chr17	+	7096274	7103983	C17orf81	NM_001143775	chr17	-	7087629	7095719	CTDNEP1	555	7.09571e+06	7.09703e+06	m	521.233	3	1040.3	3
NM_174899	chr2	+	230495450	230586069	FBXO36	NM_004238	chr2	-	230340173	230494899	TRIP12	551	2.30494e+08	2.30496e+08	m	3.16667	0	958.433	3
NM_001564	chr4	+	184663213	184669243	ING2	NR_033995	chr4	-	184652883	184662662	LOC389247	551	1.84662e+08	1.84663e+08	l	306.133	3	104.867	0
NM_015073	chr19	+	43089707	43390848	SIPA1L3	NM_031951	chr19	-	43067311	43089157	WDR87	550	4.30893e+07	4.30901e+07	r	130.233	2	128.1	2
NM_015965	chr19	+	19488018	19500013	NDUFA13	NM_032037	chr19	-	19486027	19487469	TSSK6	549	1.94875e+07	1.94883e+07	r	2811.53	3	7.4	0
NM_012447	chr7	+	99613473	99649946	STAG3	NM_152742	chr7	-	99605164	99612926	GPC2	547	9.96126e+07	9.96131e+07	l	65	2	129.3	3
NM_002876	chr17	+	54124961	54127694	RAD51C	NM_001201457	chr17	-	53989036	54124415	TEX14	546	5.41247e+07	5.41254e+07	r	372.7	3	8.63333	0
NR_033963	chr7	+	526553	531395	FLJ44511	NM_033023	chr7	-	503422	526007	PDGFA	546	525850	526779	m			275.8	3
NM_013441	chr1	+	24701973	24736097	RCAN3	NR_045407	chr1	-	24695409	24701437	RCAN3AS	536	2.47012e+07	2.47022e+07	m	574.567	3
NM_024567	chr8	+	28804143	28966161	HMBOX1	NR_026826	chr8	-	28681093	28803617	INTS9	526	2.88021e+07	2.88043e+07	m	532.2	2	350.167	3
NM_018122	chr1	+	172060419	172094305	DARS2	NM_001171182	chr1	-	172035310	172059893	CENPL	526	1.7206e+08	1.72061e+08	m	268.6	3	230.233	3
NM_016576	chr14	+	23771942	23778287	GMPR2	NM_006156	chr14	-	23755896	23771416	NEDD8	526	2.37707e+07	2.37731e+07	m	869.167	3	1888.87	3
NM_178003	chr9	+	130913413	130951046	PPP2R4	NM_000755	chr9	-	130896893	130912891	CRAT	522	1.30913e+08	1.30914e+08	m	852.633	3	424.8	3
NM_018186	chr1	+	168031173	168088853	C1orf112	NM_033418	chr1	-	168028295	168030655	METTL18	518	1.6803e+08	1.68031e+08	m	246.9	3	276.3	3
NM_001128302	chr16	+	20819575	20843834	LYRM1	NM_173475	chr16	-	20776896	20819062	DCUN1D3	513	2.08192e+07	2.08201e+07	r	267.567	2	194.4	2
NM_001099402	chr14	+	99017491	99047605	CCNK	NM_199123	chr14	-	98945893	99016979	SETD3	512	9.90174e+07	9.90178e+07	r	885.6	3	825.167	3
NR_037856	chr2	+	122124034	122125584	LOC254128	NM_001142273	chr2	-	121811821	122123522	CLASP1	512	1.22123e+08	1.22124e+08	m	106.3	3	137.867	3
NM_152784	chr19	+	5671687	5729742	CATSPERD	NM_004793	chr19	-	5642844	5671176	LONP1	511	5.67082e+06	5.67209e+06	m	5.66667	0	1539.03	3
NM_001145073	chrX	+	49531209	49533908	USP27X	NR_026742	chrX	-	49528066	49530699	LOC158572	510	4.95305e+07	4.95311e+07	l	329.067	2	49.0667	1
NM_152299	chr22	+	49293510	49310075	NCAPH2	NM_033200	chr22	-	49288241	49293001	LMF2	509	4.92934e+07	4.92939e+07	r	115.967	0	1141.47	3
NM_002712	chr2	+	241738574	241771112	PPP1R7	NM_001252120	chr2	-	241694186	241738067	PASK	507	2.41738e+08	2.41739e+08	m	170.467	3	273	3
NM_144999	chr17	+	77574568	77582316	LRRC45	NM_144998	chr17	-	77569867	77574062	STRA13	506	7.75736e+07	7.75742e+07	l	223.6	0	1155.7	3
NM_213590	chr13	+	49469143	49490604	TRIM13	NR_037407	chr13	-	49468551	49468638	MIR3613	505	4.94683e+07	4.94699e+07	m	222.5	3
NM_014828	chr14	+	21015174	21037159	TOX4	NM_001163380	chr14	-	20997018	21014672	RAB2B	502	2.10146e+07	2.10157e+07	m	403.967	3	503.3	3
NM_000267	chr17	+	26446070	26728821	NF1	NR_039886	chr17	-	26445493	26445569	MIR4733	501	2.64457e+07	2.64464e+07	r	616	3
NR_039880	chr17	+	34235616	34235671	MIR4727	NM_017748	chr17	-	34210971	34235115	CWC25	501	3.42349e+07	3.42356e+07	l			360.633	3
NM_018009	chr12	+	6431437	6441749	TAPBPL	NR_015382	chr12	-	6418427	6430944	LOC678655	493	6.43137e+06	6.43207e+06	r	69.8	1
NM_015295	chr18	+	2645885	2795015	SMCHD1	NR_033754	chr18	-	2642168	2645394	CBX3P2	491	2.64479e+06	2.64614e+06	m	357.367	3
NM_177441	chr17	+	39620099	39624625	TMUB2	NM_178542	chr17	-	39608877	39619608	C17orf65	491	3.96192e+07	3.96199e+07	l	375.267	3	153.067	2
NM_000606	chr9	+	138959518	138961247	C8G	NM_018998	chr9	-	138954705	138959027	FBXW5	491	1.38958e+08	1.38959e+08	l	13.7	0	508.1	3
NM_001255979	chr1	+	152207298	152213464	CREB3L4	NM_014437	chr1	-	152198211	152206812	SLC39A1	486	1.52206e+08	1.52207e+08	l	260.167	3	782.733	3
NM_001184795	chr1	+	144227916	144235089	PEX11B	NR_002328	chr1	-	144221176	144227433	GNRHR2	483	1.44225e+08	1.44228e+08	m	717.833	3	23.5	0
NM_001042370	chr1	+	191295626	191327529	TROVE2	NM_015984	chr1	-	191248118	191295146	UCHL5	480	1.91294e+08	1.91296e+08	m	307.1	3	342.733	2
NM_001513	chr14	+	76857458	76867693	GSTZ1	NM_013382	chr14	-	76811051	76856978	POMT2	480	7.68554e+07	7.68582e+07	m	122.933	1	195	2
NM_018255	chr18	+	31963834	32008686	ELP2	NM_012319	chr18	-	31942491	31963355	SLC39A6	479	3.19633e+07	3.19645e+07	m	762.8	3	836.867	3
NM_007372	chr17	+	59205298	59250409	DDX42	NM_020198	chr17	-	59176341	59204820	CCDC47	478	5.92042e+07	5.92057e+07	m	688.933	3	1631.6	3
NM_024838	chr10	+	25345513	25355599	THNSL1	NM_145010	chr10	-	25310922	25345036	ENKUR	477	2.53454e+07	2.53465e+07	r	45.4	2	39.0333	0
NM_001320	chr6	+	31741635	31745822	CSNK2B	NM_033177	chr6	-	31736984	31741158	GPANK1	477	3.17396e+07	3.17421e+07	m	3670.07	3	496.067	3
NM_014749	chr14	+	57964462	58085302	KIAA0586	NM_012460	chr14	-	57945122	57963985	TIMM9	477	5.79624e+07	5.79654e+07	m	103.333	3	757.033	3
NM_199073	chr3	+	49033621	49035930	NDUFAF3	NR_029690	chr3	-	49033054	49033146	MIR191	475	4.90334e+07	4.90341e+07	r	614.433	3
NM_014748	chr2	+	27446892	27453498	SNX17	NM_172195	chr2	-	27440722	27446423	EIF2B4	469	2.74457e+07	2.74473e+07	m	839.033	3	910.667	3
NM_015433	chr12	+	56452649	56462591	METTL21B	NM_023033	chr12	-	56448617	56452181	METTL1	468	5.64517e+07	5.64533e+07	m	450.9	3	234.033	3
NM_001191013	chr10	+	106018620	106049166	GSTO2	NR_039702	chr10	-	106018083	106018153	MIR4482-1	467	1.06018e+08	1.06019e+08	r	48.7667	0
NM_001001894	chr21	+	37367440	37497278	TTC3	NM_153681	chr21	-	37359533	37366973	PIGP	467	3.73662e+07	3.73681e+07	m	131.433	3	1273.2	3
NR_028090	chr7	+	154426075	154428346	LOC202781	NM_007349	chr7	-	154366332	154425615	PAXIP1	460	1.54426e+08	1.54427e+08	r	647.033	3	1064.7	3
NM_015454	chr4	+	113778060	113798191	LARP7	NM_018392	chr4	-	113679937	113777600	C4orf21	460	1.13777e+08	1.13779e+08	m	555.733	3	41.2	2
NM_025058	chr1	+	153412886	153424071	TRIM46	NM_173852	chr1	-	153408507	153412428	KRTCAP2	458	1.53412e+08	1.53413e+08	l	38.9333	0	3523.47	3
NM_194451	chr4	+	39137059	39155666	LIAS	NM_001024921	chr4	-	39132139	39136602	RPL9	457	3.91363e+07	3.91375e+07	m	86.9333	0	14884.7	3
NM_005345	chr6	+	31891269	31893698	HSPA1A	NM_005527	chr6	-	31885374	31890814	HSPA1L	455	3.18911e+07	3.18916e+07	r	2132.73	3	40.6	0
NM_024300	chr8	+	57286868	57293730	CHCHD7	NM_002655	chr8	-	57236021	57286413	PLAG1	455	5.72867e+07	5.72872e+07	r	620.933	3	140.933	3
NM_018430	chr16	+	66398510	66419472	TSNAXIP1	NM_020850	chr16	-	66314505	66398056	RANBP10	454	6.63975e+07	6.63983e+07	l	113.1	0	191.033	3
NM_024945	chr9	+	85785456	85808807	RMI1	NM_031263	chr9	-	85772817	85785004	HNRNPK	452	8.57841e+07	8.57861e+07	m	420.4	3	4393.5	3
NM_175932	chr11	+	226807	242984	PSMD13	NM_012239	chr11	-	205029	226362	SIRT3	445	225814	227699	m	654.6	3	554.8	3
NM_005485	chr3	+	51951400	51957923	PARP3	NM_004704	chr3	-	51942485	51950962	RRP9	438	5.19509e+07	5.19517e+07	m	261.467	1	301.467	1
NM_006196	chr2	+	70168088	70169838	PCBP1	NR_033872	chr2	-	70042898	70167651	PCBP1-AS1	437	7.01663e+07	7.01682e+07	m	3320.87	3
NM_021947	chr17	+	2153997	2175303	SRR	NM_001170957	chr17	-	1909882	2153563	SMG6	434	2.15253e+06	2.15437e+06	m	240.667	3	25.9	0
NM_001164245	chr1	+	184611512	184657126	C1orf27	NM_003292	chr1	-	184547408	184611080	TPR	432	1.84611e+08	1.84614e+08	m	427.133	2	254.5	3
NM_152522	chr2	+	153282652	153326013	ARL6IP6	NM_017892	chr2	-	153216352	153282221	PRPF40A	431	1.53282e+08	1.53283e+08	m	994.8	3	1611.13	3
NM_174913	chr14	+	23838937	23844214	C14orf21	NM_138452	chr14	-	23829643	23838506	DHRS1	431	2.38384e+07	2.38392e+07	m	128.767	3	743.867	3
NM_017450	chr17	+	76623541	76698907	BAIAP2	NR_026857	chr17	-	76617527	76623114	FLJ90757	427	7.66234e+07	7.66238e+07	r	672.7	3	166.2	0
NM_152293	chr4	+	7096056	7110578	TADA2B	NM_153376	chr4	-	7093477	7095629	CCDC96	427	7.09556e+06	7.09692e+06	m	184.767	2	94.0333	0
NM_001127244	chr9	+	130684601	130720138	LRRC8A	NM_004059	chr9	-	130635212	130684175	CCBL1	426	1.30684e+08	1.30685e+08	m	1104.3	3	389.767	3
NR_015359	chr4	+	86106994	86147192	WDFY3-AS2	NM_014991	chr4	-	85809716	86106568	WDFY3	426	8.61057e+07	8.61083e+07	m	50.6333	2	442.233	3
NM_001167924	chr3	+	101316463	101380166	C3orf26	NM_182909	chr3	-	101034677	101316039	FILIP1L	424	1.01316e+08	1.01317e+08	r	620.667	3	44.7667	0
NM_001127713	chr14	+	50069549	50169534	ATL1	NM_006575	chr14	-	49954960	50069126	MAP4K5	423	5.00682e+07	5.00694e+07	l	166.8	3	273.767	3
NR_036659	chr20	+	47328585	47339202	ZNFX1-AS1	NM_021035	chr20	-	47295845	47328163	ZNFX1	422	4.73283e+07	4.73289e+07	r			384.967	3
NR_036070	chr1	+	247087198	247087265	MIR3124	NM_030645	chr1	-	247071273	247086777	SH3BP5L	421	2.47087e+08	2.47088e+08	r			161.933	1
NM_144965	chr9	+	129518178	129533700	TTC16	NM_001002913	chr9	-	129516047	129517757	PTRH1	421	1.29517e+08	1.29518e+08	m	4.16667	0	201.567	3
NR_002776	chr21	+	46473585	46496032	MCM3AP-AS1	NM_001145437	chr21	-	46433465	46473166	LSS	419	4.64735e+07	4.64739e+07	r	329.967	3	798.267	3
NM_007276	chr7	+	26207355	26219752	CBX3	NM_002137	chr7	-	26196080	26206938	HNRNPA2B1	417	2.62064e+07	2.62071e+07	l	395.267	3	6416.83	3
NR_038952	chr1	+	112083985	112091943	LOC100506343	NM_019099	chr1	-	112066208	112083569	FAM212B	416	1.12083e+08	1.12084e+08	m			27.8667	0
NM_000253	chr4	+	100704262	100764177	MTTP	NM_152292	chr4	-	100686886	100703848	RG9MTD2	414	1.00703e+08	1.00705e+08	m	56.9	0	92.3667	3
NM_001025236	chr11	+	832940	857116	TSPAN4	NM_021128	chr11	-	829720	832529	POLR2L	411	831921	832770	l	529.733	3	4734.77	3
NM_001001349	chr17	+	37423119	37431182	NKIRAS2	NM_001144766	chr17	-	37381964	37422709	DNAJC7	410	3.74227e+07	3.74236e+07	m	536.367	3	782.4	3
NM_001009	chr19	+	63590447	63597983	RPS5	NR_039910	chr19	-	63589948	63590037	MIR4754	410	6.35896e+07	6.35907e+07	m	7724.67	3
NM_133439	chr17	+	32841424	32899870	TADA2A	NM_198839	chr17	-	32516039	32841015	ACACA	409	3.28404e+07	3.28419e+07	m	91.7333	2	1350.37	2
NM_017945	chr3	+	113763584	113785693	SLC35A5	NM_022488	chr3	-	113734048	113763175	ATG3	409	1.13762e+08	1.13764e+08	m	288.867	3	137.4	3
NM_015299	chr14	+	23968980	23980387	KHNYN	NM_001039771	chr14	-	23965579	23968571	CBLN3	409	2.39685e+07	2.39694e+07	m	699.4	3	137.967	1
NM_015428	chr19	+	55221023	55243843	ZNF473	NM_016440	chr19	-	55171535	55220617	VRK3	406	5.52209e+07	5.52214e+07	r	212.2	1	273.8	3
NM_024954	chr10	+	99248757	99320950	UBTD1	NM_022362	chr10	-	99208070	99248356	MMS19	401	9.92469e+07	9.92484e+07	l	364.833	3	800.2	3
NM_021121	chr2	+	206732562	206735898	EEF1B2	NM_001199984	chr2	-	206696047	206732163	NDUFS1	399	2.06731e+08	2.06734e+08	m	6585.5	3	1056.03	3
NR_024120	chr17	+	602649	605326	DBIL5P	NM_015721	chr17	-	594410	602251	GEMIN4	398	601503	602707	m	26.5333	0	370.267	3
NM_001128612	chr11	+	63750313	63754064	NUDT22	NM_001160393	chr11	-	63747846	63749917	TRPT1	396	6.37497e+07	6.37509e+07	m	9.76667	0	636.033	3
NM_015407	chr3	+	51984081	51990256	ABHD14A	NM_001146314	chr3	-	51977565	51983686	ABHD14B	395	5.19839e+07	5.19845e+07	r	404.633	3	883.333	3
NR_033849	chr8	+	144888297	144900495	LOC100128338	NM_198488	chr8	-	144878090	144887902	FAM83H	395	1.44888e+08	1.44888e+08	m			1721.87	3
NR_033373	chr3	+	47180863	47260610	FLJ39534	NM_014159	chr3	-	47032901	47180471	SETD2	392	4.71791e+07	4.71825e+07	m	177.3	2	808.733	3
NM_024075	chr19	+	59385930	59390206	TSEN34	NM_001146083	chr19	-	59368917	59385545	MBOAT7	385	5.93858e+07	5.93863e+07	r	1982.53	3	1648.1	3
NM_002394	chr11	+	62380059	62412931	SLC3A2	NR_002565	chr11	-	62379612	62379679	SNORD25	380	6.23795e+07	6.23806e+07	m	1460.87	3
NM_001174102	chr5	+	176807931	176815889	PRR7	NR_038915	chr5	-	176797495	176807551	LOC340037	380	1.76807e+08	1.76808e+08	l	123.833	2	74.6333	0
NM_001143819	chr12	+	112143642	112220772	TPCN1	NM_138451	chr12	-	112117628	112143263	IQCD	379	1.12143e+08	1.12144e+08	r	719.733	3	71.1	0
NM_014016	chr3	+	45705757	45761904	SACM1L	NR_033947	chr3	-	45694660	45705378	LOC644714	379	4.57054e+07	4.57064e+07	r	778.6	3	150.3	0
NM_001256510	chr7	+	141084875	141096757	SSBP1	NR_015392	chr7	-	141050606	141084499	FLJ40852	376	1.41084e+08	1.41085e+08	m	154.4	3	11.6667	0
NM_203415	chr17	+	7096095	7103983	C17orf81	NM_001143775	chr17	-	7087629	7095719	CTDNEP1	376	7.09559e+06	7.09699e+06	m	521.233	3	1040.3	3
NR_003545	chr5	+	64956313	64962288	C5orf44	NM_033227	chr5	-	64921262	64955943	TRIM23	370	6.49537e+07	6.49572e+07	m	91.9	3	86.6667	2
NM_032522	chr1	+	172104115	172109401	ZBTB37	NR_002578	chr1	-	172099661	172103748	GAS5	367	1.72103e+08	1.72104e+08	m	29.4667	0	124.5	3
NM_001010860	chr14	+	76913514	76927340	SAMD15	NM_213601	chr14	-	76877866	76913149	TMED8	365	7.69128e+07	7.69136e+07	m	46.1333	0	979.033	3
NM_001177413	chr2	+	55313317	55316493	RPS27A	NM_152385	chr2	-	55253187	55312953	C2orf63	364	5.53127e+07	5.53138e+07	m	13387.6	3	111.533	2
NM_001199885	chr15	+	41879910	41882061	C15orf63	NM_001033517	chr15	-	41874456	41879547	SERINC4	363	4.18796e+07	4.18808e+07	r
NR_034107	chr5	+	52441443	52446709	LOC257396	NM_004531	chr5	-	52429651	52441082	MOCS2	361	5.2441e+07	5.24418e+07	m	54.9333	1	374.033	3
NR_037449	chr17	+	70913744	70913838	MIR3678	NM_002086	chr17	-	70825751	70913384	GRB2	360	7.09128e+07	7.09135e+07	l			578.967	3
NR_037449	chr17	+	70913744	70913838	MIR3678	NM_203506	chr17	-	70825751	70913385	GRB2	359	7.09128e+07	7.09135e+07	l			578.967	3
NR_003020	chr16	+	1955185	1955312	SNORA78	NM_002952	chr16	-	1952062	1954828	RPS2	357	1.95451e+06	1.95523e+06	m	42.1	0	22815.5	3
NM_001198957	chr1	+	166172420	166311705	DCAF6	NR_026550	chr1	-	166152536	166172063	BRP44	357	1.66171e+08	1.66173e+08	m			1347.83	3
NM_001204159	chr19	+	53814601	53825475	SPHK2	NM_000979	chr19	-	53810399	53814245	RPL18	356	5.38138e+07	5.38149e+07	m	37.8	0	10909.6	3
NM_205856	chrX	+	47748677	47754072	SPACA5	NM_006962	chrX	-	47719193	47748321	ZNF182	356	4.77479e+07	4.77487e+07	l			164.333	3
NM_001002249	chr17	+	77443113	77451655	ANAPC11	NM_005782	chr17	-	77439006	77442758	ALYREF	355	7.74425e+07	7.74434e+07	m	1348.3	3	420	3
NR_036201	chr17	+	7932098	7932190	MIR4314	NM_001139	chr17	-	7916678	7931746	ALOX12B	352	7.93144e+06	7.93221e+06	m			158.6	0
NM_001204830	chr2	+	99137968	99146045	LIPT1	NM_025244	chr2	-	98980155	99137619	TSGA10	349	9.91374e+07	9.91383e+07	m	184.2	2	51.2333	0
NM_001167992	chrX	+	48640718	48645364	PQBP1	NM_001167947	chrX	-	48635673	48640370	TIMM17B	348	4.86394e+07	4.86406e+07	l	810.367	3	966.933	3
NM_021204	chr4	+	83570749	83601268	ENOPH1	NM_001207000	chr4	-	83562740	83570402	HNRPDL	347	8.35676e+07	8.35719e+07	m	877.2	3	929.3	3
NR_003129	chr6	+	32254209	32256545	RNF5P1	NM_032741	chr6	-	32243960	32253866	AGPAT1	343	3.22516e+07	3.22541e+07	l			880.567	3
NM_004175	chr22	+	23281617	23298509	SNRPD3	NM_031444	chr22	-	23266407	23281275	C22orf13	342	2.32813e+07	2.32828e+07	r	1915.5	3	454.4	3
NM_001003690	chr6	+	43705256	43716666	MAD2L1BP	NM_019096	chr6	-	43696195	43704914	GTPBP2	342	4.37043e+07	4.37066e+07	m	273.333	2	579.533	2
NM_001130092	chr17	+	17816851	17851867	LRRC48	NM_001082968	chr17	-	17687546	17816509	TOM1L2	342	1.78158e+07	1.78166e+07	l	34.3333	0	420.1	3
NM_205856	chrX	+	47748677	47754072	SPACA5	NM_001178099	chrX	-	47719193	47748338	ZNF182	339	4.77479e+07	4.77487e+07	l			164.333	3
NR_038273	chr15	+	82915368	82924416	LOC100506874	NR_003661	chr15	-	82871430	82915030	UBE2Q2P1	338	8.29143e+07	8.29171e+07	m
NR_037875	chr2	+	39518060	39681988	LOC728730	NM_003618	chr2	-	39329925	39517723	MAP4K3	337	3.95169e+07	3.9519e+07	m	70.8	3	435.067	3
NM_019004	chr7	+	91713483	91868634	ANKIB1	NM_004912	chr7	-	91666218	91713148	KRIT1	335	9.17124e+07	9.17136e+07	m	1291	3	513.433	3
NM_004899	chr2	+	27967060	28415271	BRE	NM_022128	chr2	-	27857769	27966727	RBKS	333	2.79665e+07	2.79679e+07	m	953.4	3	112.033	2
NR_026887	chr19	+	38485602	38487803	LOC80054	NM_004364	chr19	-	38482679	38485270	CEBPA	332	3.8485e+07	3.84855e+07	l	260.7	3	313.333	3
NM_001193282	chr4	+	2390498	2434488	LOC402160	NM_001172658	chr4	-	2300103	2390168	ZFYVE28	330	2.38976e+06	2.39041e+06	l			142.233	2
NM_001145255	chrX	+	153428755	153446455	IKBKG	NM_000402	chrX	-	153412799	153428427	G6PD	328	1.53428e+08	1.53431e+08	m	442.767	3	1166.57	3
NM_001014795	chr11	+	6581782	6588675	ILK	NM_015324	chr11	-	6577719	6581456	RRP8	326	6.58089e+06	6.58252e+06	m	2519.47	3	405.533	3
NR_036538	chr3	+	151171755	151173719	LOC646903	NM_053024	chr3	-	151165380	151171431	PFN2	324	1.51171e+08	1.51172e+08	m	114.3	2	3936.47	3
NR_033343	chr8	+	143748727	143761147	PSCA	NM_003724	chr8	-	143735875	143748403	JRK	324	1.43748e+08	1.43749e+08	l	129.333	3	299.867	2
NM_001193313	chr7	+	40141099	40866891	C7orf10	NM_138701	chr7	-	40138866	40140776	MPLKIP	323	4.01402e+07	4.01413e+07	m	57.0333	0	600.9	3
NM_003520	chr6	+	27914418	27914867	HIST1H2BN	NM_003510	chr6	-	27913636	27914096	HIST1H2AK	322	2.79119e+07	2.79153e+07	m	38.4333	0	18.3333	0
NR_033339	chr4	+	1233227	1236795	CTBP1-AS1	NM_001328	chr4	-	1195227	1232908	CTBP1	319	1.23084e+06	1.2347e+06	m			1434.37	3
NR_024451	chr7	+	139523529	139525909	LOC100134229	NM_030647	chr7	-	139431014	139523210	JHDM1D	319	1.39523e+08	1.39524e+08	m	256.467	3	954.733	3
NM_019004	chr7	+	91713483	91868634	ANKIB1	NM_194454	chr7	-	91666218	91713164	KRIT1	319	9.17124e+07	9.17136e+07	m	1291	3	513.433	3
NM_001130009	chr2	+	17798894	17830113	GEN1	NM_001142286	chr2	-	17708559	17798577	SMC6	317	1.77977e+07	1.77993e+07	m	121.033	3	450.367	3
NM_004094	chr14	+	66896786	66922986	EIF2S1	NM_015994	chr14	-	66874333	66896473	ATP6V1D	313	6.68962e+07	6.68974e+07	m	651.267	3	1406.87	3
NM_153710	chr9	+	135233104	135261041	C9orf96	NM_033161	chr9	-	135218160	135232791	SURF4	313	1.35233e+08	1.35233e+08	l	67.6	2	1707.3	3
NM_001161013	chr7	+	102502563	102527446	ARMC10	NM_145032	chr7	-	102240543	102502251	FBXL13	312	1.02502e+08	1.02504e+08	m	231.533	2	22.4	0
NM_001105573	chr3	+	197780121	197800327	FBXO45	NM_182627	chr3	-	197765455	197779810	WDR53	311	1.97779e+08	1.97781e+08	m	331.433	3	82.6667	1
NM_006278	chr11	+	125730998	125789746	ST3GAL4	NR_033839	chr11	-	125716821	125730692	FLJ39051	306	1.2573e+08	1.25731e+08	m	426.5	3	110.467	3
NR_033268	chr3	+	132583314	132590364	NUDT16	NR_038976	chr3	-	132526625	132583009	LOC339874	305	1.32583e+08	1.32584e+08	m	165.967	1	64.4667	0
NM_016147	chr11	+	73560015	73643396	PPME1	NM_015531	chr11	-	73423127	73559712	C2CD3	303	7.35596e+07	7.35604e+07	m	1479.9	3	293	3
NM_014484	chr20	+	49008769	49011227	MOCS3	NM_003859	chr20	-	48984811	49008467	DPM1	302	4.90082e+07	4.90087e+07	l	107.733	2	2728.87	3
NM_178326	chr2	+	242225699	242261944	ATG4B	NM_015963	chr2	-	242172492	242225398	THAP4	301	2.42225e+08	2.42226e+08	m	927.367	3	640.1	3
NM_003910	chr7	+	98844536	98855175	BUD31	NM_014891	chr7	-	98830234	98844241	PDAP1	295	9.8843e+07	9.88449e+07	m	1057.3	3	2076.53	3
NR_037893	chr3	+	131095403	131110445	LOC100507032	NM_001128224	chr3	-	130849324	131095109	TMCC1	294	1.31093e+08	1.31096e+08	m			308.167	3
NM_001145636	chr1	+	44912980	44963850	C1orf228	NM_024587	chr1	-	44892087	44912686	TMEM53	294	4.49123e+07	4.49132e+07	m	21.8	0	187.5	1
NM_004907	chr19	+	13122281	13126718	IER2	NM_003765	chr19	-	13116223	13121987	STX10	294	1.31212e+07	1.31225e+07	m	4293.83	3	948.767	3
NM_014187	chr16	+	65818516	65820683	TMEM208	NM_012163	chr16	-	65798542	65818222	LRRC29	294	6.58182e+07	6.58189e+07	m	1211.1	3	10.7333	0
NM_004237	chr5	+	945968	971164	TRIP13	NM_001009877	chr5	-	916849	945674	BRD9	294	945422	946467	m	888.6	3	1039.27	3
NM_003517	chr1	+	148125148	148125585	HIST2H2AC	NM_003528	chr1	-	148122633	148124856	HIST2H2BE	292	1.48124e+08	1.48125e+08	m			164.7	3
NM_033084	chr3	+	10043112	10116344	FANCD2	NR_002786	chr3	-	10034236	10042820	CIDECP	292	1.00427e+07	1.00435e+07	m	401.033	3
NM_012328	chr7	+	107997424	108002530	DNAJB9	NM_182529	chr7	-	107989906	107997133	THAP5	291	1.07997e+08	1.07998e+08	m	337.8	3	487.533	3
NR_024453	chr16	+	372241	382961	LOC100134368	NM_021259	chr16	-	360776	371951	TMEM8A	290	371480	372563	m	16.7667	0	743	3
NM_152395	chr3	+	132583298	132590364	NUDT16	NR_038976	chr3	-	132526625	132583009	LOC339874	289	1.32583e+08	1.32584e+08	m	165.967	1	64.4667	0
NR_029422	chr22	+	41341194	41341343	RNU12	NM_032311	chr22	-	41309670	41340906	POLDIP3	288	4.1341e+07	4.1342e+07	r			908.367	3
NM_002743	chr19	+	11407268	11422782	PRKCSH	NM_145045	chr19	-	11392271	11406980	CCDC151	288	1.14071e+07	1.14082e+07	r	1883.93	3	239.333	0
NM_001146683	chr14	+	20636935	20641723	C14orf176	NM_016423	chr14	-	20628044	20636648	ZNF219	287	2.06364e+07	2.0637e+07	m	32.9333	0	250.233	1
NM_057175	chr4	+	140442125	140531385	NAA15	NM_002494	chr4	-	140430520	140441838	NDUFC1	287	1.40441e+08	1.40443e+08	m	996.567	3	3118.43	3
NM_017905	chr13	+	113193308	113252545	TMCO3	NM_001014283	chr13	-	113158134	113193024	DCUN1D2	284	1.13193e+08	1.13194e+08	m	673.267	3	204.567	2
NM_001135675	chr8	+	42516095	42527297	C8orf40	NM_001257181	chr8	-	42393136	42515812	SLC20A2	283	4.25151e+07	4.25168e+07	m	238.1	3	167.067	0
NM_014328	chr1	+	153560841	153567533	RUSC1	NM_001039517	chr1	-	153556874	153560562	RUSC1-AS1	279	1.53561e+08	1.53561e+08	r	2061.2	3	386.9	3
NM_002749	chr17	+	19222366	19227450	MAPK7	NM_001243475	chr17	-	19181459	19222088	B9D1	278	1.92213e+07	1.92225e+07	m	290.033	3	730.967	3
NM_021052	chr6	+	26325126	26325690	HIST1H2AE	NM_003518	chr6	-	26324407	26324851	HIST1H2BG	275	2.63243e+07	2.63271e+07	m	56	0	55.9667	2
NM_003639	chrX	+	153429255	153446455	IKBKG	NM_001042351	chrX	-	153412799	153428981	G6PD	274	1.53427e+08	1.5343e+08	m	442.767	3	1166.57	3
NR_024148	chr11	+	71317415	71386291	RNF121	NR_029192	chr11	-	71254202	71317141	LOC100133315	274	7.13162e+07	7.1319e+07	m	265.5	2	21562.3	3
NM_182505	chr9	+	73716242	73778191	C9orf85	NM_016014	chr9	-	73667187	73715968	FAM108B1	274	7.37156e+07	7.37164e+07	m	66.9333	2	595.5	3
NM_018328	chr2	+	148495049	148987514	MBD5	NM_001190882	chr2	-	148404435	148494776	ORC4	273	1.48494e+08	1.48495e+08	m	177.467	2
NM_006913	chr6	+	32254139	32256548	RNF5	NM_032741	chr6	-	32243960	32253866	AGPAT1	273	3.22513e+07	3.22541e+07	l	1155.27	3	880.567	3
NM_174923	chr9	+	35648286	35651500	CCDC107	NR_003051	chr9	-	35647747	35648015	RMRP	271	3.56478e+07	3.56491e+07	m	194.1	2
NM_052865	chr20	+	17897761	17919762	C20orf72	NM_152227	chr20	-	17870243	17897490	SNX5	271	1.78969e+07	1.78994e+07	m	790.933	3	503.133	3
NM_001031745	chrX	+	53466614	53474782	RIBC1	NM_006306	chrX	-	53417794	53466343	SMC1A	271	5.34652e+07	5.34666e+07	l	64.8333	0	3031.23	3
NM_032848	chr12	+	112107937	112114502	C12orf52	NM_024072	chr12	-	112079360	112107667	DDX54	270	1.12107e+08	1.12108e+08	m	196.167	3	441.867	3
NR_027706	chr5	+	111783178	111784574	FLJ11235	NM_022140	chr5	-	111526213	111782909	EPB41L4A	269	1.11783e+08	1.11785e+08	m	33.1333	1	656.033	3
NM_003509	chr6	+	27883955	27884424	HIST1H2AI	NM_003519	chr6	-	27883235	27883688	HIST1H2BL	267	2.78826e+07	2.78843e+07	m	55.1	0	18.2667	0
NM_003660	chr19	+	54314474	54346092	PPFIA3	NM_018111	chr19	-	54313465	54314209	C19orf73	265	5.43134e+07	5.43144e+07	l	171.167	2	48	0
NM_133368	chr16	+	55777741	55830448	RSPRY1	NM_024946	chr16	-	55743878	55777477	FAM192A	264	5.5776e+07	5.57782e+07	m	679.233	3	713.167	3
NM_018328	chr2	+	148495049	148987514	MBD5	NM_001190879	chr2	-	148404435	148494786	ORC4	263	1.48494e+08	1.48495e+08	m	177.467	2
NM_005869	chr5	+	64100510	64350346	CWC27	NM_173829	chr5	-	64049733	64100252	SREK1IP1	258	6.40997e+07	6.41008e+07	m	273.633	3	259.433	3
NM_199193	chr2	+	27966985	28415271	BRE	NM_022128	chr2	-	27857769	27966727	RBKS	258	2.79665e+07	2.79679e+07	m	953.4	3	112.033	2
NM_001257174	chr16	+	68881170	68925236	DDX19B	NM_001605	chr16	-	68843797	68880913	AARS	257	6.88804e+07	6.88812e+07	m	396.167	1	2402.87	2
NM_001005209	chr2	+	220116988	220123561	TMEM198	NM_024536	chr2	-	220111912	220116731	CHPF	257	2.20116e+08	2.20118e+08	m	299.2	0	817.533	3
NM_002882	chr22	+	18485023	18494704	RANBP1	NM_182984	chr22	-	18479397	18484768	TRMT2A	255	1.84835e+07	1.84853e+07	m	2207.27	3	188.367	0
NM_000996	chr3	+	199161448	199167118	RPL35A	NM_001134435	chr3	-	199100344	199161193	IQCG	255	1.99161e+08	1.99162e+08	m	6692.17	3	37.4667	0
NM_001109903	chr12	+	115660478	115775819	RNFT2	NM_024738	chr12	-	115637978	115660226	C12orf49	252	1.1566e+08	1.1566e+08	l	181.4	2	282.9	1
NR_029661	chr12	+	61283732	61283816	MIRLET7I	NM_175895	chr12	-	61281797	61283481	C12orf61	251	6.12821e+07	6.12854e+07	m			37.7333	1
NM_006031	chr21	+	46568463	46690110	PCNT	NM_058180	chr21	-	46545474	46568213	C21orf58	250	4.65678e+07	4.65683e+07	l	808.033	3	114.467	3
NR_036554	chr7	+	29692212	29748544	DPY19L2P3	NR_027347	chr7	-	29690912	29691962	ZNRF2P2	250	2.96905e+07	2.96922e+07	l
NM_001320	chr6	+	31741635	31745822	CSNK2B	NM_001199240	chr6	-	31736984	31741386	GPANK1	249	3.17397e+07	3.17421e+07	m	3670.07	3
NM_001172631	chr14	+	101899052	102001761	TECPR2	NM_001177611	chr14	-	101884371	101898804	CINP	248	1.01898e+08	1.019e+08	m	234.9	3	179.3	3
NM_001042410	chr2	+	219802853	219809635	ANKZF1	NM_001077198	chr2	-	219792345	219802605	ATG9A	248	2.19802e+08	2.19804e+08	m	655.667	3	1013.4	3
NM_175055	chr1	+	226712430	226712882	HIST3H2BB	NM_033445	chr1	-	226711687	226712183	HIST3H2A	247	2.26712e+08	2.26713e+08	m			732.433	3
NM_001199692	chr7	+	150386231	150404547	SLC4A2	NM_001164410	chr7	-	150381834	150385985	CDK5	246	1.50386e+08	1.50387e+08	m	2631.9	3	873.5	3
NM_018663	chr12	+	131774264	131791650	PXMP2	NM_006231	chr12	-	131710420	131774018	POLE	246	1.31774e+08	1.31775e+08	m	800.433	2	549.5	3
NM_001199018	chr15	+	68972072	69129490	LRRC49	NM_020147	chr15	-	68960734	68971826	THAP10	246	6.89713e+07	6.89722e+07	m	149.267	3	221.767	2
NM_001079862	chr2	+	119840973	119846592	DBI	NM_001017927	chr2	-	119776489	119840728	C2orf76	245	1.1984e+08	1.19841e+08	m	5225.33	3	124.133	2
NM_016090	chr11	+	113776593	113784845	RBM7	NM_019021	chr11	-	113767379	113776349	C11orf71	244	1.13776e+08	1.13777e+08	m	1157.03	3	326.733	3
NM_197977	chr9	+	103200983	103212763	ZNF189	NM_019051	chr9	-	103192069	103200740	MRPL50	243	1.032e+08	1.03201e+08	m	307.167	2	211.8	3
NR_036500	chr14	+	88953450	88955890	LOC400236	NM_005197	chr14	-	88692268	88953207	FOXN3	243	8.89531e+07	8.89552e+07	m	206.433	3	214.133	3
NM_001178007	chr4	+	123873306	123885548	BBS12	NR_024041	chr4	-	123870793	123873063	CETN4P	243	1.23873e+08	1.23874e+08	m	148.133	2
NM_001100621	chr17	+	68740370	68756690	C17orf80	NM_032837	chr17	-	68715086	68740128	FAM104A	242	6.87396e+07	6.8741e+07	m	293.233	2	461.433	3
NM_012144	chr9	+	34448810	34510982	DNAI1	NM_001184945	chr9	-	34388181	34448568	FAM219A	242	3.44483e+07	3.44488e+07	l	95.5667	2
NM_032120	chr7	+	91996022	92004759	RBM48	NM_000466	chr7	-	91954272	91995781	PEX1	241	9.19956e+07	9.19965e+07	m	170.3	3	428.6	3
NR_045417	chr11	+	8889314	8898202	AKIP1	NM_005418	chr11	-	8671474	8889074	ST5	240	8.88905e+06	8.88993e+06	m			176.733	0
NM_199074	chr3	+	49032911	49035930	NDUFAF3	NR_029948	chr3	-	49032584	49032671	MIR425	240	4.90323e+07	4.90338e+07	m	614.433	3
NM_001256680	chr14	+	34661508	34813035	KIAA0391	NM_017917	chr14	-	34624428	34661270	PPP2R3C	238	3.46599e+07	3.46624e+07	m	822.433	3	353.167	3
NM_017975	chr15	+	64584484	64628876	ZWILCH	NM_000968	chr15	-	64578706	64584247	RPL4	237	6.45837e+07	6.45852e+07	m	748.767	3	10213.3	3
NM_032646	chr17	+	69721290	69769752	TTYH2	NR_026914	chr17	-	69717729	69721055	MGC16275	235	6.97207e+07	6.97213e+07	l	248	2	43.4667	2
NM_024664	chr1	+	42694759	42698673	PPCS	NM_032257	chr1	-	42668587	42694525	ZMYND12	234	4.26945e+07	4.26953e+07	m	541.3	3	40.0333	0
NR_002212	chr12	+	92295876	92320183	NUDT4P1	NR_040096	chr12	-	91921664	92295643	LOC643339	233	9.22955e+07	9.2296e+07	m	337.133	3
NM_001080419	chr17	+	71292514	71333481	UNK	NR_039892	chr17	-	71292196	71292283	MIR4738	231	7.12914e+07	7.12935e+07	m	337.333	3
NR_003614	chr7	+	72114615	72152902	PMS2L2	NR_040582	chr7	-	72105924	72114384	STAG3L3	231	7.21141e+07	7.21145e+07	l	213.7	3
NM_080670	chr5	+	139924603	139928867	SLC35A4	NM_133173	chr5	-	139918036	139924373	APBB3	230	1.39924e+08	1.39925e+08	m	980.8	3	494.7	3
NM_015929	chr2	+	99137849	99146045	LIPT1	NM_025244	chr2	-	98980155	99137619	TSGA10	230	9.91374e+07	9.91383e+07	m	184.2	2	51.2333	0
NM_133338	chr5	+	68701394	68746387	RAD17	NM_016283	chr5	-	68683308	68701165	TAF9	229	6.87002e+07	6.87017e+07	m	245.733	3	829.133	3
NM_001080517	chr3	+	9414402	9494838	SETD5	NR_027007	chr3	-	9405536	9414174	LOC440944	228	9.41286e+06	9.4143e+06	l	631.133	3	125.267	2
NM_012262	chr1	+	87152922	87348269	HS2ST1	NM_004261	chr1	-	87100715	87152695	2012-09-15	227	8.71516e+07	8.71529e+07	l	290.9	3	2097.2	3
NM_182982	chr4	+	2935140	3012272	GRK4	NM_003703	chr4	-	2909461	2934916	NOP14	224	2.93413e+06	2.93527e+06	m	40.8667	0	440.567	3
NM_016207	chr2	+	9481318	9530678	CPSF3	NM_004763	chr2	-	9463265	9481094	ITGB1BP1	224	9.48074e+06	9.48176e+06	m	854.867	3	1368.13	3
NR_038903	chr11	+	82460755	82462402	LOC100506233	NM_014488	chr11	-	82370125	82460532	RAB30	223	8.24602e+07	8.24611e+07	m			164.133	2
NM_003298	chr3	+	14964239	15065784	NR2C2	NR_046252	chr3	-	14959289	14964016	FGD5-AS1	223	1.49636e+07	1.49641e+07	l	187.967	3
NM_057161	chr6	+	43089818	43097014	KLHDC3	NM_014623	chr6	-	43087944	43089596	MEA1	222	4.30882e+07	4.30903e+07	m	876.367	3	1099.97	3
NM_015149	chr1	+	181871830	182164289	RGL1	NM_005717	chr1	-	181861954	181871608	ARPC5	222	1.81871e+08	1.81872e+08	l	232.467	2	544.033	3
NR_024585	chr10	+	79356575	79359589	LOC100128292	NM_004747	chr10	-	79220554	79356354	DLG5	221	7.93556e+07	7.93572e+07	m	55.3	1	617.667	3
NM_015488	chr2	+	218843358	218919760	PNKD	NM_001087	chr2	-	218837095	218843137	AAMP	221	2.18843e+08	2.18843e+08	l	563.633	3	701.6	3
NM_172002	chr22	+	27468042	27483496	HSCB	NM_007194	chr22	-	27413730	27467822	CHEK2	220	2.74658e+07	2.74687e+07	m	172.933	3	356.767	2
NM_152595	chr15	+	32181565	32183883	PGBD4	NM_020154	chr15	-	32163515	32181345	C15orf24	220	3.21809e+07	3.21818e+07	m	138.7	2	2041.27	3
NM_144968	chrX	+	53466563	53473501	RIBC1	NM_006306	chrX	-	53417794	53466343	SMC1A	220	5.34651e+07	5.34666e+07	l	64.8333	0	3031.23	3
NM_001086521	chr17	+	76827705	76829693	C17orf89	NM_144679	chr17	-	76816671	76827486	C17orf56	219	7.68271e+07	7.68281e+07	m	689.067	3	277.667	2
NM_006317	chr5	+	17270749	17329943	BASP1	NR_027253	chr5	-	17183136	17270531	LOC285696	218	1.72706e+07	1.7271e+07	r	15043.7	3	37.3	1
NM_025194	chr19	+	45914847	45938605	ITPKC	NM_024876	chr19	-	45889273	45914630	ADCK4	217	4.59142e+07	4.59159e+07	m	308.667	3	35.0667	0
NR_026941	chr10	+	119796321	119849637	CASC2	NM_014904	chr10	-	119754416	119796104	RAB11FIP2	217	1.19795e+08	1.19797e+08	m	42.2333	1	568.533	3
NM_058241	chr2	+	135392861	135433385	CCNT2	NR_036549	chr2	-	135340672	135392646	LOC100129961	215	1.35392e+08	1.35394e+08	m	359.667	3	13	0
NM_025180	chr3	+	135687736	135766560	CEP63	NM_001242375	chr3	-	135679235	135687521	ANAPC13	215	1.35687e+08	1.35688e+08	m	113.233	2	1357.57	3
NR_037425	chr12	+	102848332	102848463	MIR3652	NR_027249	chr12	-	102761656	102848119	GNN	213	1.02848e+08	1.02849e+08	r			10.8	0
NM_017841	chr11	+	60954172	60970815	SDHAF2	NM_024811	chr11	-	60926695	60953959	CPSF7	213	6.09525e+07	6.09546e+07	m	360	3	1398.2	3
NM_001135726	chr8	+	28803829	28966161	HMBOX1	NR_026826	chr8	-	28681093	28803617	INTS9	212	2.88018e+07	2.88042e+07	m	532.2	2	350.167	3
NM_013362	chr19	+	49309387	49329095	ZNF225	NR_033341	chr19	-	49301331	49309176	LOC100379224	211	4.93091e+07	4.93101e+07	m	44.6	2
NM_006763	chr1	+	201541286	201545352	BTG2	NR_034150	chr1	-	201534508	201541076	LOC730227	210	2.01541e+08	2.01542e+08	m	406.467	3	56.7333	2
NM_003628	chr2	+	159021721	159246186	PKP4	NM_138803	chr2	-	158736114	159021511	CCDC148	210	1.59021e+08	1.59022e+08	m	394.6	3	55.6667	2
NM_001143936	chr15	+	65600575	65606695	C15orf61	NR_040055	chr15	-	65594313	65600365	LOC100506686	210	6.56002e+07	6.56014e+07	m	504.433	3
NR_027334	chr19	+	63762364	63777976	LOC100131691	NM_003969	chr19	-	63758890	63762155	UBE2M	209	6.37617e+07	6.37633e+07	m	19.5	0	551.9	3
NM_001172774	chr19	+	37588494	37668639	DPY19L3	NR_046201	chr19	-	37572795	37588285	LOC400684	209	3.75877e+07	3.75888e+07	m	292.867	3	52.4667	0
NM_144611	chr17	+	3993210	4007740	CYB5D2	NM_015113	chr17	-	3854487	3993002	ZZEF1	208	3.99294e+06	3.9944e+06	m	423.3	1	376.3	3
NM_031915	chr13	+	48916429	48967140	SETDB2	NM_001079670	chr13	-	48780786	48916222	CAB39L	207	4.89158e+07	4.8917e+07	m	36.4333	1	181.333	3
NM_021079	chr17	+	40494205	40541908	NMT1	NM_024819	chr17	-	40456231	40493999	DCAKD	206	4.04935e+07	4.04947e+07	m	1848.27	3	65.3333	1
NM_174970	chr1	+	43945804	44169418	ST3GAL3	NR_033827	chr1	-	43937995	43945599	LOC100132774	205	4.3945e+07	4.39475e+07	m	128.6	3
NM_015353	chr17	+	70554873	70573576	KCTD2	NM_006356	chr17	-	70546549	70554669	ATP5H	204	7.05542e+07	7.0555e+07	m	282.967	2	5175.73	3
NM_001042702	chr2	+	179024408	179034356	DFNB59	NM_003690	chr2	-	179004386	179024204	PRKRA	204	1.79023e+08	1.79025e+08	m	82.8	2	653.233	3
NM_022786	chr1	+	229181445	229203102	ARV1	NM_001122835	chr1	-	229108609	229181241	TTC13	204	2.29181e+08	2.29182e+08	m	626.567	3	383.9	2
NM_006466	chr20	+	18396032	18413286	POLR3F	NM_001099407	chr20	-	18312010	18395829	DZANK1	203	1.83958e+07	1.83964e+07	r	154.733	3	61.5	1
NR_038835	chr7	+	156496311	156501879	LOC645249	NM_005515	chr7	-	156490307	156496108	MNX1	203	1.56496e+08	1.56497e+08	m	27.4333	0	925.333	3
NM_020642	chr11	+	8889276	8898202	AKIP1	NM_005418	chr11	-	8671474	8889074	ST5	202	8.88905e+06	8.88995e+06	m	231.067	3	176.733	0
NM_014828	chr14	+	21015174	21037159	TOX4	NM_032846	chr14	-	20997018	21014972	RAB2B	202	2.10147e+07	2.10156e+07	m	403.967	3	503.3	3
NM_005484	chr14	+	19881612	19895903	PARP2	NR_002312	chr14	-	19881069	19881410	RPPH1	202	1.98809e+07	1.98818e+07	m	1118.33	3	5.83333	0
NR_034082	chr17	+	5036102	5079655	LOC100130950	NM_032530	chr17	-	5023554	5035902	ZNF594	200	5.03548e+06	5.03616e+06	m	77.6333	0	98.4333	2
NM_003299	chr12	+	102848318	102865833	HSP90B1	NR_027249	chr12	-	102761656	102848119	GNN	199	1.02848e+08	1.02849e+08	r	3749.2	3	10.8	0
NM_001145710	chr2	+	24199853	24246011	LOC375190	NM_199346	chr2	-	24191747	24199655	PFN4	198	2.41993e+07	2.42004e+07	m	106	0	61.9333	1
NM_016505	chr1	+	31542428	31610367	ZCCHC17	NM_004814	chr1	-	31505001	31542231	SNRNP40	197	3.15418e+07	3.15428e+07	m	406.733	3	732.8	3
NM_024741	chr11	+	46678892	46684042	ZNF408	NM_004308	chr11	-	46655207	46678696	ARHGAP1	196	4.66783e+07	4.66791e+07	m	97.8	0	1256.9	3
NM_006442	chr11	+	65443303	65445624	DRAP1	NM_031450	chr11	-	65440858	65443107	C11orf68	196	6.54421e+07	6.54432e+07	l	609.033	3	342.167	1
NM_014447	chr4	+	153920561	154052513	ARFIP1	NM_145720	chr4	-	153909955	153920366	TIGD4	195	1.5392e+08	1.53921e+08	m	483.867	3	47.7667	2
NR_040586	chr7	+	66405059	66423948	STAG3L4	NR_046299	chr7	-	66378552	66404864	PMS2P4	195	6.64043e+07	6.64055e+07	m	72.0667	2
NM_001171905	chr3	+	132583204	132590364	NUDT16	NR_038976	chr3	-	132526625	132583009	LOC339874	195	1.32583e+08	1.32584e+08	m	165.967	1	64.4667	0
NM_000293	chr16	+	46052710	46292935	PHKB	NM_030790	chr16	-	45746798	46052516	ITFG1	194	4.60514e+07	4.60535e+07	m	594.2	3	929.967	3
NM_001040000	chr6	+	167970519	168108642	MLLT4	NR_027906	chr6	-	167967418	167970325	MLLT4-AS1	194	1.6797e+08	1.67971e+08	m	1015.73	3
NM_019083	chr1	+	100371293	100388642	CCDC76	NM_194292	chr1	-	100321689	100371099	SASS6	194	1.00371e+08	1.00372e+08	m	340.333	3	299.7	3
NM_000051	chr11	+	107598768	107745036	ATM	NM_002519	chr11	-	107533327	107598575	NPAT	193	1.07598e+08	1.07601e+08	m	97.0333	3	381.9	3
NM_020798	chr11	+	77577505	77603405	USP35	NM_001029859	chr11	-	77559945	77577312	KCTD21	193	7.7577e+07	7.75777e+07	m	324.967	3	52.6333	0
NR_002795	chr7	+	27191551	27195437	HOXA11-AS	NM_005523	chr7	-	27187300	27191360	HOXA11	191	2.7189e+07	2.71922e+07	m	129.3	3	120.367	2
NM_001130517	chr22	+	35745628	35755809	MPST	NM_003312	chr22	-	35736851	35745437	TST	191	3.57447e+07	3.57459e+07	m	965.8	3	544.767	3
NR_036504	chr19	+	41672368	41673782	LOC728752	NM_032838	chr19	-	41627860	41672177	ZNF566	191	4.16715e+07	4.16728e+07	m			84.4	2
NM_004905	chr1	+	171713108	171724569	PRDX6	NR_037845	chr1	-	171470821	171712917	LOC100506023	191	1.71712e+08	1.71714e+08	m	4701.5	3
NM_001169154	chrX	+	106336517	106374129	CXorf41	NR_033676	chrX	-	106253312	106336326	NUP62CL	191	1.06335e+08	1.06336e+08	l	10.7333	0	458.2	3
NM_032270	chr1	+	89871231	89957682	LRRC8C	NR_033981	chr1	-	89862995	89871041	FLJ27354	190	8.98707e+07	8.9872e+07	m	69.2	2	10.8333	0
NM_145204	chr15	+	70197684	70220365	SENP8	NM_006901	chr15	-	69905414	70197494	MYO9A	190	7.01964e+07	7.01984e+07	m	24.7333	0	96.8667	2
NM_022551	chr6	+	33347829	33352259	RPS18	NM_022553	chr6	-	33326026	33347640	VPS52	189	3.33472e+07	3.33483e+07	m	17427.5	3	915.9	2
NM_002800	chr6	+	32929915	32935606	PSMB9	NM_000593	chr6	-	32920963	32929726	TAP1	189	3.29292e+07	3.29303e+07	m	539.233	3	523.533	1
NM_019094	chr12	+	92295831	92321155	NUDT4	NR_040096	chr12	-	91921664	92295643	LOC643339	188	9.22955e+07	9.2296e+07	m	337.133	3
NM_014777	chr1	+	227828603	227862569	URB2	NM_014409	chr1	-	227795486	227828417	TAF5L	186	2.27828e+08	2.27829e+08	m	275.567	0	52.8667	2
NM_024532	chr2	+	213857360	214983470	SPAG16	NM_001242575	chr2	-	213849521	213857174	LOC100130451	186	2.13857e+08	2.13858e+08	m	428.233	3
NM_016123	chr12	+	42439013	42469613	IRAK4	NM_001098615	chr12	-	42408678	42438828	PUS7L	185	4.24384e+07	4.24396e+07	m	115.1	3	44.8333	2
NR_040250	chr3	+	150858686	150861839	WWTR1-AS1	NM_001168280	chr3	-	150717711	150858502	WWTR1	184	1.50858e+08	1.50859e+08	m			222.6	3
NM_001008563	chr9	+	131637577	131683928	USP20	NM_016520	chr9	-	131629384	131637393	C9orf78	184	1.31637e+08	1.31638e+08	m	81.2333	0	399.333	3
NM_016123	chr12	+	42439013	42469613	IRAK4	NM_001098614	chr12	-	42408678	42438829	PUS7L	184	4.24385e+07	4.24396e+07	m	115.1	3	44.8333	2
NM_033029	chr3	+	199171467	199254988	LMLN	NM_032263	chr3	-	199100342	199171283	IQCG	184	1.99171e+08	1.99172e+08	m	69.5333	3	37.4667	0
NM_018426	chr6	+	44203353	44231234	TMEM63B	NM_032111	chr6	-	44189349	44203169	MRPL14	184	4.42027e+07	4.42033e+07	l	413.6	2	822.133	3
NM_016146	chr11	+	118394450	118399594	TRAPPC4	NM_001028	chr11	-	118391632	118394267	RPS25	183	1.18394e+08	1.18395e+08	m	1059.3	3	9059.03	3
NM_025180	chr3	+	135687736	135766560	CEP63	NM_015391	chr3	-	135679235	135687553	ANAPC13	183	1.35687e+08	1.35688e+08	m	113.233	2	1357.57	3
NR_033344	chr14	+	60517717	60620204	SLC38A6	NM_020810	chr14	-	60507919	60517535	TRMT5	182	6.05172e+07	6.0518e+07	m	176.133	3	2763.87	3
NR_024458	chr13	+	44813479	44863618	TPT1-AS1	NM_003295	chr13	-	44809303	44813297	TPT1	182	4.48118e+07	4.48142e+07	m	107.1	3	12602.6	3
NM_080605	chr1	+	1157491	1160283	B3GALT6	NM_016547	chr1	-	1142150	1157310	SDF4	181	1.15675e+06	1.15835e+06	m	936.5	3	2810.57	3
NM_025180	chr3	+	135687736	135766560	CEP63	NM_001242374	chr3	-	135679235	135687555	ANAPC13	181	1.35687e+08	1.35688e+08	m	113.233	2	1357.57	3
NM_020818	chr14	+	92869317	93243442	UNC79	NM_018167	chr14	-	92823726	92869138	BTBD7	179	9.28676e+07	9.28698e+07	m	35.9	0	53.2	3
NM_033506	chr7	+	100021891	100036676	FBXO24	NM_002319	chr7	-	100009569	100021712	LRCH4	179	1.00021e+08	1.00022e+08	m	16.8667	0	289.7	2
NR_038337	chr20	+	42273139	42288081	LOC100505783	NM_016470	chr20	-	42257994	42272960	C20orf111	179	4.22728e+07	4.22735e+07	m			579.667	3
NM_198046	chr10	+	99195936	99207117	ZDHHC16	NM_016046	chr10	-	99185655	99195758	EXOSC1	178	9.91954e+07	9.91963e+07	m	843.1	3	592.1	3
NR_037857	chr2	+	122123699	122202606	LOC254128	NM_001142273	chr2	-	121811821	122123522	CLASP1	177	1.22123e+08	1.22124e+08	m	106.3	3	137.867	3
NM_001083601	chr16	+	3433668	3476964	NAA60	NM_152457	chr16	-	3426110	3433491	ZNF597	177	3.43305e+06	3.43589e+06	m	198.5	3	55.0333	2
NM_024324	chr22	+	48698286	48707190	CRELD2	NM_024105	chr22	-	48682856	48698110	ALG12	176	4.86976e+07	4.86986e+07	m	1463.6	3	131.733	1
NR_039994	chr5	+	87600596	87768247	LOC100505894	NM_153354	chr5	-	87526778	87600421	TMEM161B	175	8.76e+07	8.7601e+07	m			156.9	3
NM_145291	chr4	+	4342824	4374414	ZBTB49	NM_001145725	chr4	-	4320329	4342649	LYAR	175	4.34247e+06	4.34311e+06	m	82.1333	0	244.633	3
NR_003574	chr16	+	2330923	2416701	ABCA17P	NM_001089	chr16	-	2265879	2330748	ABCA3	175	2.33009e+06	2.33142e+06	m	77.8333	0	433.833	3
NR_038338	chr20	+	42273135	42288081	LOC100505783	NM_016470	chr20	-	42257994	42272960	C20orf111	175	4.22727e+07	4.22735e+07	m			579.667	3
NR_038880	chr21	+	33022295	33027095	GCFC1-AS1	NM_001160306	chr21	-	32922939	33022121	SYNJ1	174	3.30216e+07	3.30226e+07	m			158	3
NM_053051	chr17	+	7776166	7793962	CNTROB	NM_021210	chr17	-	7774387	7775992	TRAPPC1	174	7.77566e+06	7.77682e+06	m	73.4667	2	1297.7	3
NM_017673	chr1	+	183392913	183527536	SWT1	NM_030934	chr1	-	183353840	183392739	TRMT1L	174	1.83392e+08	1.83393e+08	m	138.933	3	341.267	3
NM_014384	chr11	+	133628643	133640956	ACAD8	NM_014174	chr11	-	133623382	133628470	THYN1	173	1.33628e+08	1.33629e+08	m	692.667	3	520.733	3
NM_022836	chr1	+	114249437	114258231	DCLRE1B	NM_006594	chr1	-	114238893	114249264	AP4B1	173	1.14247e+08	1.1425e+08	m	221.067	3	469.733	3
NM_018332	chr16	+	68938324	68964782	DDX19A	NR_039997	chr16	-	68907043	68938151	LOC100506083	173	6.8938e+07	6.89387e+07	m	461.133	3
NR_037628	chr20	+	43919626	43941176	ZSWIM3	NM_005469	chr20	-	43903766	43919455	ACOT8	171	4.3919e+07	4.39202e+07	m	106.133	0	238.567	3
NM_138381	chr3	+	16281670	16322598	OXNAD1	NM_206831	chr3	-	16273571	16281500	DPH3	170	1.62807e+07	1.62821e+07	m	477.867	1	307.833	3
NM_001077516	chr6	+	33276580	33280192	SLC39A7	NM_021976	chr6	-	33269342	33276410	RXRB	170	3.32759e+07	3.32769e+07	m	625.267	3	540.367	3
NR_003142	chr16	+	1954997	1955506	SNHG9	NM_002952	chr16	-	1952062	1954828	RPS2	169	1.95451e+06	1.95521e+06	m	162.367	0	22815.5	3
NM_015528	chr17	+	4784374	4789262	RNF167	NM_001165417	chr17	-	4781169	4784207	SLC25A11	167	4.7835e+06	4.78499e+06	m	815.7	3	1121.2	3
NM_024744	chr2	+	203485361	203559305	ALS2CR8	NM_018256	chr2	-	203453567	203485194	WDR12	167	2.03484e+08	2.03487e+08	m	19.6667	1	739.5	3
NM_002111	chr4	+	3046205	3215485	HTT	NR_045414	chr4	-	3034770	3046039	HTT-AS1	166	3.04606e+06	3.04648e+06	r	280.833	1
NR_027017	chr11	+	3775764	3804177	PGAP2	NM_005387	chr11	-	3689634	3775598	NUP98	166	3.77477e+06	3.77591e+06	m	530.133	3	604.2	3
NM_001859	chr9	+	115023628	115066593	SLC31A1	NM_015258	chr9	-	114967620	115023462	FKBP15	166	1.15023e+08	1.15024e+08	m	254.6	3	456.533	3
NM_032272	chr8	+	145231292	145234503	MAF1	NR_038270	chr8	-	145225527	145231126	SHARPIN	166	1.45231e+08	1.45232e+08	m	821.267	3	84.2	0
NM_032410	chr8	+	42871189	43004839	HOOK3	NM_001160225	chr8	-	42827594	42871023	RNF170	166	4.28698e+07	4.28712e+07	l	514.6	3	288.767	3
NM_019116	chr16	+	23476362	23493211	UBFD1	NR_003501	chr16	-	23440834	23476197	EARS2	165	2.34757e+07	2.34768e+07	m	342.533	3	325.8	3
NM_004404	chr2	+	241903953	241942114	2012-09-02	NM_005336	chr2	-	241815354	241903788	HDLBP	165	2.41903e+08	2.41905e+08	m	1104.9	3	979.633	3
NR_034027	chr11	+	33139778	33169718	LOC338739	NM_001033505	chr11	-	33119552	33139613	CSTF3	165	3.31391e+07	3.314e+07	m	8.8	0	988.2	3
NM_000303	chr16	+	8799170	8850695	PMM2	NM_015421	chr16	-	8796537	8799006	TMEM186	164	8.79847e+06	8.79962e+06	m	244.4	3	327.7	3
NM_024818	chr3	+	133861829	133879634	UBA5	NM_032169	chr3	-	133759671	133861665	ACAD11	164	1.3386e+08	1.33863e+08	m	578.3	3	210.5	3
NM_003450	chr16	+	3391190	3399365	ZNF174	NM_017810	chr16	-	3372085	3391026	ZNF434	164	3.39052e+06	3.39172e+06	m	94.8	2	356.333	2
NM_032272	chr8	+	145231292	145234503	MAF1	NM_030974	chr8	-	145225523	145231128	SHARPIN	164	1.45231e+08	1.45232e+08	m	821.267	3	84.2	0
NR_037648	chr11	+	125644249	125653237	FOXRED1	NM_001177842	chr11	-	125638023	125644087	SRPR	162	1.25644e+08	1.25645e+08	m	476.367	3	2290.23	3
NM_018233	chr16	+	55042924	55068908	OGFOD1	NM_007006	chr16	-	55020548	55042762	NUDT21	162	5.50424e+07	5.50436e+07	m	335.7	3	1003.57	3
NM_153035	chr1	+	54291861	54338004	TCEANC2	NM_004872	chr1	-	54269936	54291699	TMEM59	162	5.42898e+07	5.42923e+07	m	31.7	1	3875.2	3
NR_027775	chr7	+	73944829	73960266	PMS2P5	NR_040584	chr7	-	73936198	73944667	STAG3L2	162	7.39442e+07	7.39452e+07	m			1023.63	0
NR_015368	chr1	+	752926	779603	LOC643837	NR_024321	chr1	-	751448	752765	LINC00115	161	751984	753077	m	97.1667	3	148.967	3
NM_032327	chr10	+	99195919	99207117	ZDHHC16	NM_016046	chr10	-	99185655	99195758	EXOSC1	161	9.91954e+07	9.91964e+07	m	843.1	3	592.1	3
NM_024097	chr1	+	43005502	43014000	C1orf50	NM_001146289	chr1	-	42984592	43005342	LEPRE1	160	4.30044e+07	4.3006e+07	m	271.267	3	484.567	3
NM_001172437	chr7	+	94123617	94136942	PEG10	NM_003919	chr7	-	94052471	94123457	SGCE	160	9.41226e+07	9.41236e+07	l	1976.8	3	827.033	3
NM_213607	chr17	+	40332679	40336155	CCDC103	NM_001142605	chr17	-	40283180	40332519	EFTUD2	160	4.03318e+07	4.03325e+07	l	90.5	0	2381.4	3
NM_001206559	chr13	+	27092879	27139559	POLR1D	NM_153371	chr13	-	27018049	27092720	LNX2	159	2.70919e+07	2.70937e+07	m	1694.47	3	191.233	3
NM_001826	chr1	+	153213741	153218349	CKS1B	NM_001130041	chr1	-	153201397	153213583	SHC1	158	1.53214e+08	1.53215e+08	r	1869.63	3	2046.63	3
NM_020768	chr5	+	143530629	143837137	KCTD16	NM_001024947	chr5	-	143517919	143530471	YIPF5	158	1.4353e+08	1.43531e+08	m	32.6667	0	425.867	3
NM_021131	chr9	+	130913048	130951046	PPP2R4	NM_000755	chr9	-	130896893	130912891	CRAT	157	1.30913e+08	1.30914e+08	m	852.633	3	424.8	3
NM_017906	chr6	+	10803173	10817956	PAK1IP1	NR_026736	chr6	-	10779636	10803016	C6orf52	157	1.08024e+07	1.08037e+07	m	222.7	2	14.3333	0
NM_172341	chr19	+	40928333	40929743	PSENEN	NM_144987	chr19	-	40925267	40928176	U2AF1L4	157	4.09275e+07	4.09297e+07	m	422.233	3	65	0
NM_018725	chr3	+	53855616	53874867	IL17RB	NM_018397	chr3	-	53825363	53855460	CHDH	156	5.38545e+07	5.38575e+07	m	623.733	3	281.9	2
NM_015933	chr3	+	48456689	48460541	CCDC72	NM_001256964	chr3	-	48448583	48456533	CCDC51	156	4.84561e+07	4.8457e+07	m	7660.87	3	734.867	3
NM_001040011	chr9	+	130078245	130091089	SWI5	NM_004486	chr9	-	130057928	130078089	GOLGA2	156	1.30078e+08	1.30079e+08	m	612.833	3	1246.6	3
NR_026943	chr21	+	45532394	45541697	LOC642852	NM_015227	chr21	-	45508270	45532239	POFUT2	155	4.5532e+07	4.55326e+07	m	372.467	3	298.1	3
NM_017691	chr15	+	68971981	69129490	LRRC49	NM_020147	chr15	-	68960734	68971826	THAP10	155	6.89713e+07	6.89722e+07	m	149.267	3	221.767	2
NM_032195	chr21	+	33837219	33854843	SON	NM_001136005	chr21	-	33798107	33837065	GART	154	3.38366e+07	3.38379e+07	m	1339.1	3	340.3	3
NM_177967	chr13	+	98651163	98836754	UBAC2	NR_036532	chr13	-	98646628	98651010	UBAC2-AS1	153	9.86504e+07	9.86514e+07	m	473.567	3
NM_001145638	chr9	+	138341752	138373878	GPSM1	NR_026964	chr9	-	138336818	138341600	DKFZP434A062	152	1.38342e+08	1.38342e+08	r	772.367	3	44.0667	0
NM_182975	chr1	+	90233265	90244588	ZNF326	NR_002830	chr1	-	90231411	90233113	GEMIN8P4	152	9.0233e+07	9.02338e+07	m	627.6	3
NM_001195422	chr19	+	17306790	17314540	GTPBP3	NM_020959	chr19	-	17295031	17306638	ANO8	152	1.73058e+07	1.73069e+07	m	1053.43	3	439.2	3
NM_024515	chr14	+	99912585	100066393	WDR25	NM_213645	chr14	-	99869877	99912433	WARS	152	9.99113e+07	9.99133e+07	m	148.133	2	1690.3	3
NM_001011720	chr8	+	71744153	71810731	XKR9	NM_016027	chr8	-	71712054	71744001	LACTB2	152	7.17436e+07	7.17442e+07	m			406.833	3
NR_028492	chr10	+	89568049	89595349	CFL1P1	NM_032810	chr10	-	89502854	89567897	ATAD1	152	8.95672e+07	8.95686e+07	m			1728.6	3
NM_012242	chr10	+	53744046	53747423	DKK1	NR_038277	chr10	-	53726613	53743894	LOC100506939	152	5.37438e+07	5.37444e+07	m	6774.73	3
NM_014665	chr8	+	145714170	145721367	LRRC14	NM_004260	chr8	-	145707474	145714018	RECQL4	152	1.45714e+08	1.45714e+08	m	140.833	2	604.833	3
NM_001201545	chr1	+	110683467	110690826	RBM15	NR_036595	chr1	-	110630520	110683316	LOC440600	151	1.10683e+08	1.10684e+08	r	550.6	3
NM_032195	chr21	+	33837219	33854843	SON	NM_001136006	chr21	-	33798107	33837068	GART	151	3.38366e+07	3.38379e+07	m	1339.1	3	340.3	3
NM_001166693	chr4	+	88075177	88281230	AFF1	NR_038841	chr4	-	88065069	88075026	LOC100506746	151	8.80748e+07	8.80756e+07	m	2260.77	3
NM_177967	chr13	+	98651163	98836754	UBAC2	NR_036531	chr13	-	98646628	98651012	UBAC2-AS1	151	9.86504e+07	9.86514e+07	m	473.567	3
NM_014455	chr1	+	144322392	144400133	RNF115	NM_006468	chr1	-	144303961	144322241	POLR3C	151	1.44322e+08	1.44323e+08	m	427.367	3	328.6	3
NM_017728	chr17	+	70284216	70347517	TMEM104	NM_015654	chr17	-	70278280	70284065	NAT9	151	7.02836e+07	7.02846e+07	m	66.8	0	468.233	3
NM_199073	chr3	+	49033621	49035930	NDUFAF3	NM_018114	chr3	-	49027438	49033471	DALRD3	150	4.90335e+07	4.90341e+07	r	614.433	3	863.367	3
NM_016123	chr12	+	42439013	42469613	IRAK4	NM_031292	chr12	-	42408678	42438863	PUS7L	150	4.24385e+07	4.24396e+07	m	115.1	3	44.8333	2
NM_005526	chr8	+	145486077	145509193	HSF1	NM_015201	chr8	-	145456863	145485928	BOP1	149	1.45486e+08	1.45487e+08	m	149.933	3	367.267	3
NM_015352	chr20	+	30259356	30290128	POFUT1	NM_002657	chr20	-	30243967	30259207	PLAGL2	149	3.02589e+07	3.02597e+07	m	217.967	2	157.967	3
NM_173478	chr17	+	38204379	38217131	CNTD1	NM_001040431	chr17	-	38203177	38204230	CCDC56	149	3.82039e+07	3.82045e+07	m	36.9	0	2498.1	3
NM_001198784	chr15	+	53488014	53498202	FLJ27352	NM_004748	chr15	-	53434712	53487866	CCPG1	148	5.3487e+07	5.34881e+07	m	207.067	3	353.867	3
NR_039680	chr8	+	62789900	62789972	MIR4470	NM_001164754	chr8	-	62698822	62789753	ASPH	147	6.2789e+07	6.2791e+07	m			2568.47	3
NM_018473	chr6	+	24775241	24813274	ACOT13	NM_016614	chr6	-	24758183	24775094	TDP2	147	2.47744e+07	2.47758e+07	m	649.6	3	729.4	3
NM_144706	chr2	+	99124616	99134360	C2orf15	NM_182911	chr2	-	98980155	99124469	TSGA10	147	9.91235e+07	9.91252e+07	m	3.93333	0	51.2333	0
NM_000913	chr20	+	62181914	62202440	OPRL1	NM_001039467	chr20	-	62174978	62181768	RGS19	146	6.21809e+07	6.21819e+07	m	27.7333	0	430.8	3
NM_001031681	chr17	+	3486510	3513146	CTNS	NM_013276	chr17	-	3458304	3486365	SHPK	145	3.48576e+06	3.48737e+06	m	252.833	3	71.5667	0
NM_006303	chr7	+	6015407	6029991	AIMP2	NR_003085	chr7	-	5979395	6015263	PMS2	144	6.01476e+06	6.01577e+06	m	1902.77	3	699.533	3
NM_003758	chr15	+	42616557	42642293	EIF3J	NR_034170	chr15	-	42613994	42616413	LOC645212	144	4.26158e+07	4.26171e+07	m	367.967	3	234.667	2
NM_001166579	chr17	+	71961027	71977794	AANAT	NM_022066	chr17	-	71897207	71960883	UBE2O	144	7.19599e+07	7.1961e+07	m	9.23333	0	261.267	2
NM_017437	chr14	+	91658050	91700296	CPSF2	NM_004545	chr14	-	91652220	91657906	NDUFB1	144	9.16574e+07	9.16586e+07	m	272.6	3	4565.57	3
NR_034137	chr11	+	10836339	10857399	LOC729013	NM_001143667	chr11	-	10830826	10836196	ZBED5	143	1.08352e+07	1.08375e+07	m	411.7	3	1655.97	3
NM_022346	chr4	+	17421622	17455585	NCAPG	NM_017741	chr4	-	17411375	17421479	DCAF16	143	1.74211e+07	1.74222e+07	m	446.433	3	349.767	3
NM_001143935	chr7	+	86812886	86867048	CROT	NR_015381	chr7	-	86792599	86812744	TP53TG1	142	8.68123e+07	8.68131e+07	m	316.933	3	188.867	3
NM_001079809	chr1	+	201243158	201259291	TMEM183B	NR_036557	chr1	-	201222202	201243016	LOC401980	142	2.01243e+08	2.01243e+08	m	1303.17	3
NR_046347	chr2	+	85683475	85729918	USP39	NR_033179	chr2	-	85679180	85683333	TMEM150A	142	8.56832e+07	8.5684e+07	m	310.767	3
NM_025155	chr11	+	73265680	73316427	PAAF1	NM_016565	chr11	-	73261360	73265538	CHCHD8	142	7.32651e+07	7.32662e+07	m	413.5	3	674.5	3
NM_013300	chr12	+	109390614	109412575	FAM216A	NM_016301	chr12	-	109374673	109390472	GPN3	142	1.0939e+08	1.09393e+08	m	599.433	3	557.6	3
NM_199287	chr17	+	77244165	77251341	CCDC137	NM_001039842	chr17	-	77242470	77244023	C17orf90	142	7.72437e+07	7.72445e+07	m	206.567	3	413.567	3
NM_153218	chr13	+	43351968	43366068	LACC1	NM_144974	chr13	-	43308488	43351826	CCDC122	142	4.3351e+07	4.33519e+07	l	70.5	2	38.6	2
NM_014976	chr10	+	105146401	105196009	PDCD11	NM_032747	chr10	-	105138797	105146260	USMG5	141	1.05146e+08	1.05147e+08	m	668	3	6426.43	3
NR_003003	chr18	+	45594390	45594811	SCARNA17	NM_006111	chr18	-	45563871	45594249	ACAA2	141	4.55932e+07	4.55965e+07	m	27.9	0	963.3	2
NM_001114185	chr12	+	108495882	108519454	MVK	NM_052845	chr12	-	108475903	108495741	MMAB	141	1.08495e+08	1.08496e+08	m	971.7	3	203.733	2
NM_031423	chr1	+	161558346	161592177	NUF2	NM_001254748	chr1	-	161378712	161558205	RGS5	141	1.61557e+08	1.61559e+08	m	590.5	3	161.4	2
NM_002492	chr3	+	180805268	180824982	NDUFB5	NM_177988	chr3	-	180788948	180805128	MRPL47	140	1.80805e+08	1.80806e+08	m	1811.23	3	1266.97	3
NM_001242936	chr4	+	77354216	77423960	FAM47E	NM_005506	chr4	-	77298914	77354076	SCARB2	140	7.7353e+07	7.73546e+07	m			767.233	3
NM_138391	chr1	+	201243156	201259820	TMEM183A	NR_036557	chr1	-	201222202	201243016	LOC401980	140	2.01243e+08	2.01243e+08	m	330.367	3
NM_024120	chr20	+	13713671	13747067	C20orf7	NM_016649	chr20	-	13642968	13713532	ESF1	139	1.37132e+07	1.37141e+07	m	179.433	3	274.8	3
NM_002408	chr14	+	49157238	49159949	MGAT2	NM_001001	chr14	-	49155156	49157099	RPL36AL	139	4.91568e+07	4.91578e+07	m	666.467	3	1926.8	3
NR_024557	chr10	+	28861427	28952047	WAC	NR_033805	chr10	-	28848851	28861289	LOC220906	138	2.88609e+07	2.88623e+07	m	2501.57	3	810.867	3
NM_003818	chr20	+	5055406	5126533	CDS2	NM_002592	chr20	-	5043598	5055268	PCNA	138	5.05481e+06	5.05532e+06	l	340.067	3	2685	3
NM_152683	chr4	+	185807760	185853106	CCDC111	NM_004346	chr4	-	185785843	185807623	CASP3	137	1.85806e+08	1.85809e+08	m	271.7	3	262.533	3
NM_001093729	chr18	+	64533470	64873406	CCDC102B	NM_019022	chr18	-	64491904	64533333	TMX3	137	6.45328e+07	6.45338e+07	m	2.13333	0	476.333	3
NM_003161	chr17	+	55325224	55382568	RPS6KB1	NM_001193612	chr17	-	55291621	55325088	TUBD1	136	5.53248e+07	5.53256e+07	m	555.867	3	234.633	3
NM_016476	chr17	+	77442894	77451655	ANAPC11	NM_005782	chr17	-	77439006	77442758	ALYREF	136	7.74425e+07	7.74434e+07	m	1348.3	3	420	3
NM_017896	chr20	+	61039885	61050272	C20orf11	NM_080797	chr20	-	60989011	61039749	DIDO1	136	6.10392e+07	6.104e+07	m	1442.8	3	501.667	3
NM_005125	chr11	+	66117265	66130066	CCS	NM_018219	chr11	-	66114215	66117130	CCDC87	135	6.6117e+07	6.61176e+07	m	263.033	3	16.3	0
NM_033625	chr4	+	109761197	109771088	RPL34	NR_026968	chr4	-	109678794	109761062	LOC285456	135	1.09761e+08	1.09762e+08	m	11162.3	3	5.9	0
NM_207038	chr15	+	54998124	55368006	TCF12	NR_015419	chr15	-	54965659	54997989	LOC145783	135	5.49976e+07	5.49984e+07	m	917.7	3	105.8	3
NM_024757	chr9	+	139633264	139850399	EHMT1	NM_032937	chr9	-	139629604	139633129	C9orf37	135	1.39632e+08	1.39634e+08	m	659.1	3	24.4333	0
NM_016306	chr3	+	187771160	187786283	DNAJB11	NM_001134415	chr3	-	187746549	187771026	TBCCD1	134	1.8777e+08	1.87772e+08	m	1468.2	3	175.267	2
NM_052875	chr11	+	133599770	133622896	VPS26B	NM_015261	chr11	-	133527546	133599636	NCAPD3	134	1.33599e+08	1.336e+08	m	408.467	3	1076.27	3
NM_001846	chr13	+	109757631	109963374	COL4A2	NM_001845	chr13	-	109599310	109757497	COL4A1	134	1.09757e+08	1.09758e+08	m	1284.7	3	744.767	3
NM_017772	chr6	+	37333525	37408724	TBC1D22B	NM_145316	chr6	-	37287931	37333391	TMEM217	134	3.73333e+07	3.73342e+07	m	84.5333	3	38.9667	0
NR_024084	chr5	+	153805709	153820806	SAP30L	NR_037897	chr5	-	153749521	153805575	FLJ38109	134	1.53805e+08	1.53806e+08	m	398.933	3
NM_019004	chr7	+	91713483	91868634	ANKIB1	NM_194455	chr7	-	91666218	91713350	KRIT1	133	9.17124e+07	9.17137e+07	m	1291	3	513.433	3
NM_031903	chr7	+	42938463	42943978	MRPL32	NM_002787	chr7	-	42922986	42938330	PSMA2	133	4.2938e+07	4.2939e+07	m	1400.1	3	490.9	3
NM_001143960	chr2	+	61225746	61245468	C2orf74	NR_036496	chr2	-	61222233	61225614	LOC339803	132	6.12253e+07	6.1226e+07	m	316.733	3	139.233	2
NM_017841	chr11	+	60954172	60970815	SDHAF2	NM_001142565	chr11	-	60926695	60954040	CPSF7	132	6.09525e+07	6.09546e+07	m	360	3	1398.2	3
NM_004804	chr2	+	96295610	96303627	CIAO1	NM_001193304	chr2	-	96279672	96295478	TMEM127	132	9.62947e+07	9.62962e+07	m	575.7	3	138.7	2
NM_016948	chr16	+	66252351	66254182	PARD6A	NM_001082487	chr16	-	66248915	66252219	ACD	132	6.62512e+07	6.62524e+07	m	136.4	2	410.067	0
NM_000891	chr17	+	65677270	65687778	KCNJ2	NR_036534	chr17	-	65674696	65677138	KCNJ2-AS1	132	6.56768e+07	6.56776e+07	m	97.4333	0
NM_006342	chr4	+	1693014	1716703	TACC3	NM_001127266	chr4	-	1687476	1692882	TMEM129	132	1.69241e+06	1.69355e+06	m	411.1	0	219.633	3
NR_036502	chr10	+	6662392	6667329	LOC439949	NM_006257	chr10	-	6509110	6662260	PRKCQ	132	6.66206e+06	6.66293e+06	m	51.6	0	354.2	3
NR_002774	chr12	+	13044642	13049031	HTR7P1	NM_015987	chr12	-	13019065	13044510	HEBP1	132	1.30445e+07	1.30451e+07	m	103.067	1	1063.03	3
NM_032331	chr3	+	185450138	185459241	ECE2	NM_001006941	chr3	-	185442810	185450007	ALG3	131	1.8545e+08	1.85451e+08	m	172.933	3	1084.27	1
NM_016209	chr16	+	87451006	87455021	TRAPPC2L	NM_000512	chr16	-	87407642	87450875	GALNS	131	8.74505e+07	8.74513e+07	m	1123.67	3	392.433	3
NM_001008388	chr4	+	104009575	104033412	CISD2	NM_181893	chr4	-	103936216	104009444	UBE2D3	131	1.04009e+08	1.0401e+08	m	431.4	3	1118.97	3
NM_004846	chr2	+	233123600	233142164	EIF4E2	NM_145702	chr2	-	233121022	233123470	TIGD1	130	2.33123e+08	2.33124e+08	m	610.6	3	207.6	3
NM_024052	chr17	+	17883335	17912443	C17orf39	NM_145691	chr17	-	17862058	17883205	ATPAF2	130	1.78829e+07	1.78835e+07	m	301.933	3	100.333	0
NR_038436	chr14	+	103383810	103394139	LOC145216	NM_015316	chr14	-	103269840	103383680	PPP1R13B	130	1.03383e+08	1.03384e+08	m			221.2	3
NM_013260	chr17	+	71174993	71215734	SAP30BP	NM_004259	chr17	-	71134519	71174864	RECQL5	129	7.11745e+07	7.11754e+07	m	176.067	3	103.467	3
NM_201521	chr6	+	43135349	43150811	KLC4	NM_015950	chr6	-	43129744	43135220	MRPL2	129	4.31347e+07	4.31356e+07	m	411.9	1	818.4	3
NM_000937	chr17	+	7328421	7358659	POLR2A	NM_020899	chr17	-	7303408	7328292	ZBTB4	129	7.32811e+06	7.32904e+06	m	1254.17	3	736.933	3
NR_026845	chr21	+	32687312	32688137	C21orf119	NM_014825	chr21	-	32605200	32687183	URB1	129	3.2687e+07	3.26879e+07	m	245.367	0	435.133	3
NM_005983	chr5	+	36187901	36219899	SKP2	NM_001007527	chr5	-	36139170	36187772	LMBRD2	129	3.61872e+07	3.61883e+07	m	1289.87	3	160.5	2
NM_001204052	chr6	+	46728610	46753886	SLC25A27	NM_016593	chr6	-	46625403	46728482	CYP39A1	128	4.67276e+07	4.67294e+07	m	175.033	3	132.667	2
NM_006817	chr12	+	110935534	110945407	ERP29	NM_001193453	chr12	-	110853469	110935406	TMEM116	128	1.10935e+08	1.10936e+08	m	2905.97	3	226.8	3
NM_002813	chr12	+	120811028	120840154	PSMD9	NM_001171993	chr12	-	120761815	120810900	HPD	128	1.20811e+08	1.20811e+08	m	820	3	6.13333	0
NM_001143919	chr14	+	23850544	23857082	LTB4R	NM_014430	chr14	-	23844232	23850416	CIDEB	128	2.38494e+07	2.3851e+07	m	41.3	0	133.767	0
NM_023016	chr2	+	109729199	109733853	SOWAHC	NM_178584	chr2	-	109657664	109729072	2012-09-10	127	1.09729e+08	1.0973e+08	r	317.1	3	2143.43	3
NR_030159	chr16	+	15644651	15644730	MIR484	NM_001184999	chr16	-	15595726	15644524	KIAA0430	127	1.5644e+07	1.56452e+07	m			377.633	3
NM_019040	chr11	+	31487872	31761905	ELP4	NM_144981	chr11	-	31410524	31487745	IMMP1L	127	3.14873e+07	3.14883e+07	m	288.3	1	496.467	3
NR_040022	chr6	+	166676108	166684947	LOC100289495	NM_145169	chr6	-	166653505	166675981	SFT2D1	127	1.66676e+08	1.66677e+08	m			1723.83	3
NM_024041	chr1	+	149405121	149409397	SCNM1	NM_212551	chr1	-	149398847	149404994	LYSMD1	127	1.49405e+08	1.49406e+08	m	381.6	0	288.867	3
NM_017592	chr19	+	44573802	44583043	MED29	NM_019088	chr19	-	44568109	44573675	PAF1	127	4.45727e+07	4.45743e+07	m	290.933	3	256.633	3
NM_058190	chr21	+	45184382	45221316	FAM207A	NR_027129	chr21	-	45179068	45184256	C21orf67	126	4.51839e+07	4.51849e+07	m	488.267	3	38.7333	0
NM_001255980	chr1	+	152206938	152213464	CREB3L4	NM_014437	chr1	-	152198211	152206812	SLC39A1	126	1.52206e+08	1.52207e+08	m	260.167	3	782.733	3
NM_001098621	chr14	+	92721127	92723178	C14orf109	NM_022151	chr14	-	92718293	92721002	MOAP1	125	9.27204e+07	9.27217e+07	m	500.5	3	823.033	3
NM_139170	chr16	+	4724289	4739398	C16orf71	NM_133450	chr16	-	4686511	4724164	ANKS3	125	4.72379e+06	4.72487e+06	m	46.8333	0	74.2	0
NM_182802	chr20	+	5879297	5923831	MCM8	NM_015939	chr20	-	5866485	5879173	TRMT6	124	5.87869e+06	5.87977e+06	m	277.7	3	289.533	3
NM_053051	chr17	+	7776166	7793962	CNTROB	NM_001166621	chr17	-	7774387	7776042	TRAPPC1	124	7.77566e+06	7.77681e+06	m	73.4667	2	1297.7	3
NM_000060	chr3	+	15618258	15662329	BTD	NM_012260	chr3	-	15577243	15618134	HACL1	124	1.5618e+07	1.56188e+07	m	211.167	3	575.3	3
NR_027696	chr4	+	15837383	15868908	FLJ39653	NM_153365	chr4	-	15771225	15837259	TAPT1	124	1.58365e+07	1.58377e+07	m	124.267	2	294.433	3
NM_002394	chr11	+	62380059	62412931	SLC3A2	NR_003098	chr11	-	62376035	62379936	SNHG1	123	6.23795e+07	6.23806e+07	m	1460.87	3	4847.5	3
NM_006676	chr9	+	131637516	131683928	USP20	NM_016520	chr9	-	131629384	131637393	C9orf78	123	1.31637e+08	1.31638e+08	m	81.2333	0	399.333	3
NR_002799	chr4	+	101090658	101092643	LOC256880	NM_002106	chr4	-	101088266	101090535	H2AFZ	123	1.0109e+08	1.01091e+08	m			4850.1	3
NM_000548	chr16	+	2037990	2078714	TSC2	NM_002528	chr16	-	2029816	2037868	NTHL1	122	2.03661e+06	2.03838e+06	m	315.433	3	269.567	3
NR_040062	chr15	+	38118803	38136493	LOC100131089	NM_003134	chr15	-	38115182	38118681	SRP14	122	3.81184e+07	3.81192e+07	m			4421.37	3
NM_003458	chr3	+	49566925	49683986	BSN	NR_038866	chr3	-	49561742	49566803	BSN-AS2	122	4.95664e+07	4.95671e+07	m	93.4	0
NR_039989	chr5	+	8510799	8516209	LOC100505738	NR_039984	chr5	-	8386595	8510677	LOC729506	122	8.51019e+06	8.51142e+06	m
NM_000033	chrX	+	152643516	152663410	ABCD1	NM_001256447	chrX	-	152619140	152643395	BCAP31	121	1.52643e+08	1.52644e+08	m	758.433	3	2823.2	3
NM_017861	chr3	+	197923641	197947273	PIGX	NM_032898	chr3	-	197917544	197923520	CEP19	121	1.97923e+08	1.97924e+08	m	81.9667	3	137.833	3
NM_001001556	chr15	+	47235267	47409294	GALK2	NM_004236	chr15	-	47204762	47235146	COPS2	121	4.72344e+07	4.72358e+07	m	258.133	3	1791.37	3
NM_001143936	chr15	+	65600575	65606695	C15orf61	NR_040056	chr15	-	65594313	65600454	LOC100506686	121	6.56002e+07	6.56014e+07	m	504.433	3
NM_001256835	chr3	+	115258271	115289958	QTRTD1	NM_020817	chr3	-	115165673	115258150	KIAA1407	121	1.15257e+08	1.15259e+08	m	305.1	3	197.867	0
NM_001005751	chr10	+	51497689	51563275	FAM21A	NR_038275	chr10	-	51450947	51497569	FLJ31813	120	5.14974e+07	5.14981e+07	m	994.733	3	67.7333	0
NM_004632	chr1	+	153925508	153975424	DAP3	NM_139121	chr1	-	153895856	153925388	YY1AP1	120	1.53924e+08	1.53926e+08	m	1448.07	3	534.933	3
NM_001039888	chr1	+	144181864	144187004	ANKRD34A	NM_032305	chr1	-	144167592	144181744	POLR3GL	120	1.44181e+08	1.44182e+08	m	96	0	330.3	3
NM_207196	chr1	+	153290385	153301876	ADAM15	NR_040772	chr1	-	153284291	153290265	LOC100505666	120	1.53289e+08	1.53292e+08	m	1057.77	3
NM_031480	chr6	+	7335060	7363269	RIOK1	NM_001170692	chr6	-	7271885	7334941	CAGE1	119	7.33446e+06	7.33536e+06	m	439.867	3	2.4	0
NM_021222	chr1	+	149247596	149274813	PRUNE	NM_018379	chr1	-	149235924	149247478	FAM63A	118	1.49247e+08	1.49248e+08	m	964.933	3	297.3	3
NR_046229	chr6	+	2190985	2358824	LOC100508120	NM_001500	chr6	-	1569033	2190867	GMDS	118	2.18987e+06	2.19219e+06	m			699.667	3
NM_173636	chr19	+	41237622	41287852	WDR62	NM_152658	chr19	-	41217726	41237504	THAP8	118	4.12347e+07	4.12385e+07	m	103	3	171.567	3
NR_027500	chr12	+	48508592	48521204	LOC100286844	NM_001037806	chr12	-	48471195	48508475	NCKAP5L	117	4.85082e+07	4.85092e+07	m	25.6	0	24.5667	0
NR_038881	chr8	+	71683365	71738067	LOC286190	NM_014294	chr8	-	71648006	71683248	TRAM1	117	7.16825e+07	7.16838e+07	m	15.1333	0	2760.3	3
NM_007266	chr2	+	27705366	27727217	GPN1	NM_001142683	chr2	-	27702009	27705249	CCDC121	117	2.77051e+07	2.77058e+07	m	774.633	3	46.7667	2
NM_016410	chr9	+	33254876	33272067	CHMP5	NM_001172415	chr9	-	33242469	33254759	BAG1	117	3.32538e+07	3.32553e+07	m	1728.57	3	2451.2	3
NR_015454	chr17	+	77478995	77481920	MAFG-AS1	NM_002359	chr17	-	77469436	77478878	MAFG	117	7.74788e+07	7.74796e+07	m	259.2	0	254.7	3
NM_001199851	chr1	+	153925505	153975424	DAP3	NM_139121	chr1	-	153895856	153925388	YY1AP1	117	1.53924e+08	1.53926e+08	m	1448.07	3	534.933	3
NM_018089	chr2	+	219802722	219809635	ANKZF1	NM_001077198	chr2	-	219792345	219802605	ATG9A	117	2.19802e+08	2.19804e+08	m	655.667	3	1013.4	3
NM_001609	chr10	+	124758418	124807796	ACADSB	NM_022466	chr10	-	124743186	124758301	IKZF5	117	1.24758e+08	1.24759e+08	m	176.6	3	128.333	2
NM_004328	chr2	+	219232622	219236410	BCS1L	NM_001105537	chr2	-	219210883	219232505	ZNF142	117	2.19232e+08	2.19233e+08	m	442.167	3	125.367	1
NM_001153663	chr4	+	141514113	141523160	SCOC	NR_033939	chr4	-	141424329	141513996	LOC100129858	117	1.41514e+08	1.41515e+08	m	379.1	3	43.8333	0
NM_014053	chr1	+	211098219	211139330	FLVCR1	NR_027286	chr1	-	211096568	211098103	FLVCR1-AS1	116	2.11098e+08	2.11099e+08	m	68.7667	2	128.867	2
NM_018328	chr2	+	148495049	148987514	MBD5	NM_181741	chr2	-	148404435	148494933	ORC4	116	1.48494e+08	1.48495e+08	m	177.467	2	597.167	3
NM_031298	chr17	+	3518838	3519711	TMEM93	NM_014604	chr17	-	3512935	3518722	TAX1BP3	116	3.51771e+06	3.51932e+06	m	1554.57	3	1749.57	3
NM_006721	chr10	+	75580948	76139068	ADK	NM_012095	chr10	-	75550020	75580832	AP3M1	116	7.55793e+07	7.55821e+07	m	493.567	3	408.433	3
NR_026674	chr16	+	85146426	85148406	FLJ30679	NM_001159380	chr16	-	85121282	85146310	MTHFSD	116	8.5146e+07	8.51468e+07	m	12.4	0	146.867	3
NR_037776	chr7	+	72735833	72750487	WBSCR22	NM_032317	chr7	-	72733183	72735717	DNAJC30	116	7.27353e+07	7.27362e+07	m	1838	3	551.267	3
NM_001253382	chr3	+	23933656	23937351	RPL15	NM_020345	chr3	-	23908575	23933541	NKIRAS1	115	2.39333e+07	2.3934e+07	m	7303.63	3	207.933	3
NM_198150	chr5	+	94916580	94966562	ARSK	NM_014639	chr5	-	94825354	94916465	TTC37	115	9.4916e+07	9.4917e+07	m	436.533	3	223	3
NM_001040152	chr7	+	94123572	94136942	PEG10	NM_003919	chr7	-	94052471	94123457	SGCE	115	9.41222e+07	9.41236e+07	m	1976.8	3	827.033	3
NM_018262	chr3	+	130641657	130721880	IFT122	NM_003925	chr3	-	130632482	130641542	MBD4	115	1.30641e+08	1.30643e+08	m	178.9	3	1095.7	3
NM_024754	chr5	+	71651955	71690936	PTCD2	NM_015084	chr5	-	71550991	71651840	MRPS27	115	7.16514e+07	7.16523e+07	m	173.533	3	992.933	3
NM_004986	chr14	+	55116677	55221049	KTN1	NR_027123	chr14	-	55112627	55116563	KTN1-AS1	114	5.51162e+07	5.51169e+07	m	1918.83	3
NM_021215	chr20	+	36095361	36154180	RPRD1B	NM_014657	chr20	-	36044836	36095247	TTI1	114	3.60949e+07	3.60959e+07	m	679.433	3	637.367	3
NM_001204158	chr19	+	53814359	53825475	SPHK2	NM_000979	chr19	-	53810399	53814245	RPL18	114	5.38138e+07	5.38149e+07	m	37.8	0	10909.6	3
NM_001177413	chr2	+	55313317	55316493	RPS27A	NM_001135598	chr2	-	55253187	55313203	C2orf63	114	5.53128e+07	5.53137e+07	m	13387.6	3	111.533	2
NM_014187	chr16	+	65818516	65820683	TMEM208	NM_001004055	chr16	-	65798542	65818402	LRRC29	114	6.58182e+07	6.58189e+07	m	1211.1	3	10.7333	0
NR_024408	chr9	+	122645140	122656472	LOC253039	NM_005047	chr9	-	122618152	122645027	PSMD5	113	1.22645e+08	1.22646e+08	m	304.667	3	755.867	3
NM_032265	chr17	+	4590085	4596156	ZMYND15	NM_001100812	chr17	-	4584552	4589972	CXCL16	113	4.58921e+06	4.59015e+06	m	89.2333	0	677.8	3
NM_016417	chr14	+	95071075	95080808	GLRX5	NR_003138	chr14	-	95069001	95070962	SNHG10	113	9.50703e+07	9.50713e+07	m	1046.6	3	52.2333	2
NM_173618	chr16	+	29915031	29924613	INO80E	NM_003609	chr16	-	29911142	29914918	HIRIP3	113	2.99128e+07	2.99156e+07	m	677.3	3	217.6	0
NM_017704	chr11	+	93866800	93872392	ANKRD49	NM_005591	chr11	-	93790114	93866688	MRE11A	112	9.38661e+07	9.38674e+07	m	350.267	3	474.3	3
NM_024078	chr12	+	131194945	131202939	NOC4L	NM_175066	chr12	-	131187092	131194833	DDX51	112	1.31195e+08	1.31195e+08	m	247.3	2	116.133	1
NM_001001894	chr21	+	37367440	37497278	TTC3	NM_153682	chr21	-	37359533	37367328	PIGP	112	3.73662e+07	3.73681e+07	m	131.433	3	1273.2	3
NM_022171	chr3	+	49424642	49428913	TCTA	NM_001664	chr3	-	49371582	49424530	RHOA	112	4.94241e+07	4.94251e+07	m	283.767	3	3976.5	3
NR_038170	chr14	+	64949200	65280592	FUT8	NR_024334	chr14	-	64947063	64949088	LOC645431	112	6.49466e+07	6.49499e+07	m	374.1	3	45.7	0
NM_203415	chr17	+	7096095	7103983	C17orf81	NM_015343	chr17	-	7087629	7095983	CTDNEP1	112	7.09571e+06	7.09702e+06	m	521.233	3	1040.3	3
NM_004127	chr17	+	77603051	77608635	GPS1	NM_002917	chr17	-	77599066	77602939	RFNG	112	7.76028e+07	7.76033e+07	m	514.567	3	422.1	3
NM_005710	chrX	+	48640482	48645364	PQBP1	NM_001167947	chrX	-	48635673	48640370	TIMM17B	112	4.86394e+07	4.86406e+07	m	810.367	3	966.933	3
NM_003799	chr18	+	13716703	13754554	RNMT	NM_001098801	chr18	-	13653345	13716591	FAM210A	112	1.37157e+07	1.37176e+07	m	548.333	3	239.8	3
NM_006452	chr4	+	56996671	57022291	PAICS	NM_002703	chr4	-	56954285	56996559	PPAT	112	5.69961e+07	5.69966e+07	l	4321.23	3	645.3	3
NM_003170	chr17	+	24013428	24053376	SUPT6H	NM_006923	chr17	-	23999500	24013317	SDF2	111	2.40127e+07	2.40139e+07	m	113.667	3	417.4	3
NR_024455	chr1	+	3806827	3821871	LOC100133612	NM_207356	chr1	-	3795556	3806717	C1orf174	110	3.80606e+06	3.80715e+06	m	144.933	3	684.667	3
NM_001194992	chr7	+	99864348	99869685	MEPCE	NM_017984	chr7	-	99836430	99864238	ZCWPW1	110	9.98639e+07	9.98646e+07	m	610.733	0	39.7667	0
NM_024949	chr4	+	184257456	184478923	WWC2	NR_024008	chr4	-	184255167	184257346	WWC2-AS2	110	1.84257e+08	1.84258e+08	m	215.033	3	117.333	1
NM_001002800	chr3	+	161600123	161635435	SMC4	NM_001190241	chr3	-	161457467	161600014	IFT80	109	1.616e+08	1.616e+08	m	2008.07	3	633.433	3
NM_181794	chr6	+	122834760	123089217	PKIB	NM_020755	chr6	-	122806191	122834651	SERINC1	109	1.22834e+08	1.22835e+08	m	87	2	1714.63	3
NM_016219	chr9	+	139101199	139123460	MAN1B1	NR_027447	chr9	-	139099218	139101090	LOC100289341	109	1.391e+08	1.39102e+08	m	708.4	3	278.833	0
NR_024483	chr22	+	16020278	16026335	CECR5-AS1	NM_033070	chr22	-	15998409	16020169	CECR5	109	1.60184e+07	1.60208e+07	m	26.9333	0	1005.2	3
NM_001938	chr1	+	93584065	93600736	DR1	NR_034089	chr1	-	93548253	93583956	LOC100131564	109	9.35835e+07	9.35845e+07	m	719.733	3	704.5	2
NM_003746	chr12	+	119418241	119420681	DYNLL1	NR_038854	chr12	-	119412523	119418132	LOC100506668	109	1.19418e+08	1.19419e+08	m	5682.07	3
NM_001135674	chr8	+	42515921	42527297	C8orf40	NM_001257181	chr8	-	42393136	42515812	SLC20A2	109	4.25152e+07	4.25168e+07	m	238.1	3	167.067	0
NM_174931	chr2	+	37165097	37177242	CCDC75	NM_019024	chr2	-	37061656	37164989	HEATR5B	108	3.71639e+07	3.71655e+07	m	251.733	3	589.033	3
NM_153358	chr19	+	12582731	12601676	ZNF791	NM_020714	chr19	-	12547919	12582623	ZNF490	108	1.25823e+07	1.25833e+07	m	439.9	3	177.3	0
NR_026963	chr22	+	26645363	26728667	TTC28-AS1	NM_012399	chr22	-	26577656	26645255	PITPNB	108	2.66445e+07	2.6646e+07	m	123.767	2	1614.9	3
NM_000995	chr4	+	109761170	109771088	RPL34	NR_026968	chr4	-	109678794	109761062	LOC285456	108	1.09761e+08	1.09762e+08	m	11162.3	3	5.9	0
NM_001170881	chr11	+	63808860	63813548	GPR137	NM_004322	chr11	-	63793875	63808752	BAD	108	6.38084e+07	6.38093e+07	m	565.9	3	282.967	3
NR_040250	chr3	+	150858686	150861839	WWTR1-AS1	NM_015472	chr3	-	150717711	150858578	WWTR1	108	1.50858e+08	1.50859e+08	m			222.6	3
NM_001201339	chr19	+	5574045	5619489	SAFB	NM_014649	chr19	-	5538009	5573938	SAFB2	107	5.57335e+06	5.57453e+06	m	231.733	3	785.3	3
NM_001185181	chr6	+	33365389	33366687	PFDN6	NM_001164267	chr6	-	33354857	33365282	WDR46	107	3.33651e+07	3.33664e+07	m	178.167	3	194.4	1
NM_001144955	chr15	+	47700517	47724625	DTWD1	NM_152647	chr15	-	47407883	47700410	C15orf33	107	4.77e+07	4.77009e+07	m	217.1	3	17.2667	0
NM_178858	chr10	+	104464287	104488936	SFXN2	NM_004311	chr10	-	104423473	104464180	ARL3	107	1.04464e+08	1.04465e+08	m	423.033	3	906.467	3
NM_018456	chr3	+	123036723	123088063	EAF2	NM_001023570	chr3	-	122971299	123036616	IQCB1	107	1.23036e+08	1.23037e+08	m	107.967	3	395.867	2
NR_040515	chr19	+	44082409	44091374	NFKBIB	NM_012237	chr19	-	44061034	44082303	SIRT2	106	4.40815e+07	4.40831e+07	m	93.1333	0	100.533	2
NR_015439	chr4	+	68249590	68270817	LOC550112	NM_018227	chr4	-	68164073	68249484	UBA6	106	6.82487e+07	6.82505e+07	m			593.267	3
NM_001177358	chr11	+	63808858	63813548	GPR137	NM_004322	chr11	-	63793875	63808752	BAD	106	6.38084e+07	6.38093e+07	m	565.9	3	282.967	3
NR_026971	chr12	+	9109039	9111918	LOC144571	NR_034140	chr12	-	9099451	9108933	C12orf33	106	9.10624e+06	9.10931e+06	m	95.6	2	46.1333	0
NM_000628	chr21	+	33560541	33591390	IL10RB	NR_038974	chr21	-	33559806	33560435	LOC100288432	106	3.35603e+07	3.35614e+07	m	222.133	3
NM_024573	chr6	+	151815114	151832925	C6orf211	NM_017909	chr6	-	151767681	151815009	RMND1	105	1.51814e+08	1.51816e+08	m	712.433	3	241.3	3
NM_015506	chr1	+	45738442	45749326	MMACHC	NR_033296	chr1	-	45732184	45738338	CCDC163P	104	4.57379e+07	4.57389e+07	m	268.3	1
NM_175874	chr12	+	14847772	14868058	C12orf60	NM_016312	chr12	-	14830678	14847668	WBP11	104	1.48462e+07	1.48484e+07	m	88.7	2	612.967	3
NM_001105520	chr17	+	6495782	6497341	C17orf100	NM_016060	chr17	-	6487356	6495678	MED31	104	6.49531e+06	6.49595e+06	m	133	2	103.033	3
NM_001004304	chr12	+	51860801	51870921	ZNF740	NM_015989	chr12	-	51837713	51860697	CSAD	104	5.18597e+07	5.18615e+07	m	80.4333	3	228.167	3
NM_001080432	chr16	+	52295375	52705880	FTO	NM_001127897	chr16	-	52191318	52295272	RPGRIP1L	103	5.2295e+07	5.22959e+07	m	898.433	3	111.167	3
NM_024808	chr13	+	72200042	72228329	BORA	NM_001071775	chr13	-	72180495	72199939	MZT1	103	7.21991e+07	7.22008e+07	m	242.6	3	726.133	3
NM_001031	chr19	+	8292383	8293280	RPS28	NM_005001	chr19	-	8282183	8292280	NDUFA7	103	8.29196e+06	8.29265e+06	m	17069.1	3	547.733	1
NM_032018	chr1	+	229540304	229556612	C1orf124	NM_175876	chr1	-	229535104	229540201	EXOC8	103	2.2954e+08	2.29541e+08	m	141.067	3	228.6	3
NM_000820	chr13	+	113546896	113590421	GAS6	NR_044993	chr13	-	113544137	113546793	LOC100506394	103	1.13546e+08	1.13548e+08	m	1093.2	3
NM_020884	chr20	+	33007364	33053901	MYH7B	NM_000178	chr20	-	32979896	33007262	GSS	102	3.30066e+07	3.30076e+07	m	18	0	653.633	3
NR_038909	chr11	+	46824537	46852543	LOC100507401	NM_014756	chr11	-	46721659	46824435	CKAP5	102	4.68237e+07	4.68247e+07	m			1098.63	3
NM_005174	chr10	+	7870098	7889768	ATP5C1	NM_012311	chr10	-	7832930	7869996	KIN	102	7.86981e+06	7.87052e+06	m	4947.63	3	213.533	3
NM_001145861	chr8	+	99198696	99241245	POP1	NM_005836	chr8	-	99183742	99198594	HRSP12	102	9.91981e+07	9.91992e+07	m	178.233	1	315.233	3
NM_001008388	chr4	+	104009575	104033412	CISD2	NM_181890	chr4	-	103936216	104009473	UBE2D3	102	1.04009e+08	1.0401e+08	m	431.4	3	1118.97	3
NM_144574	chr14	+	101675941	101746620	WDR20	NM_001017963	chr14	-	101616827	101675839	HSP90AA1	102	1.01675e+08	1.01676e+08	m	158.333	3	8219.1	3
NM_001037494	chr12	+	119392042	119420681	DYNLL1	NM_003769	chr12	-	119383853	119391941	SRSF9	101	1.19392e+08	1.19392e+08	m	5682.07	3	2995.47	3
NM_014699	chr16	+	30993243	31002334	ZNF646	NM_024706	chr16	-	30979664	30993142	ZNF668	101	3.0993e+07	3.09937e+07	m	31.2333	0	12.9333	0
NM_001143979	chr16	+	15644624	15727709	NDE1	NM_001184999	chr16	-	15595726	15644524	KIAA0430	100	1.5644e+07	1.56452e+07	m	159.8	3	377.633	3
NM_001081559	chr7	+	98874498	98892932	CPSF4	NM_015545	chr7	-	98852297	98874398	PTCD1	100	9.8874e+07	9.88752e+07	m	1300.93	3	506.133	3
NM_015684	chr14	+	49848796	49859493	ATP5S	NM_024884	chr14	-	49778901	49848697	L2HGDH	99	4.98479e+07	4.98498e+07	m	272.267	3	119.633	2
NR_038373	chr10	+	74677130	74706748	C10orf103	NM_015190	chr10	-	74672587	74677031	DNAJC9	99	7.46765e+07	7.46775e+07	m	198.467	0	2296.83	3
NM_017765	chr1	+	19511326	19528381	PQLC2	NM_003689	chr1	-	19501788	19511227	AKR7A2	99	1.95108e+07	1.95118e+07	m	143.1	2	797.233	3
NR_031720	chr18	+	45267740	45267790	MIR1539	NM_001199346	chr18	-	45261545	45267642	C18orf32	98	4.52672e+07	4.52683e+07	m			467.3	3
NR_026978	chr18	+	41938295	41962297	HAUS1	NM_001001937	chr18	-	41918107	41938197	ATP5A1	98	4.19381e+07	4.19389e+07	m	991.067	3	9213.93	3
NR_040081	chr6	+	76051449	76058300	LOC100506804	NM_018247	chr6	-	76019357	76051352	TMEM30A	97	7.60507e+07	7.60518e+07	m			1316.9	3
NM_001113178	chr16	+	68157369	68296070	NFAT5	NR_031719	chr16	-	68157211	68157272	MIR1538	97	6.81566e+07	6.81579e+07	m	954.867	3
NM_178517	chr17	+	31965515	31969263	PIGW	NM_025109	chr17	-	31925711	31965418	MYO19	97	3.19652e+07	3.19658e+07	m	462.133	3	1208.03	3
NM_001029863	chr6	+	169844181	169848327	C6orf120	NM_001202550	chr6	-	169599227	169844084	WDR27	97	1.69843e+08	1.69845e+08	m	456.333	3	252.7	3
NM_002945	chr17	+	1680022	1749598	RPA1	NM_052928	chr17	-	1629578	1679925	SMYD4	97	1.67952e+06	1.68025e+06	m	1940.73	3	287.167	0
NM_000972	chr9	+	135204889	135208101	RPL7A	NM_181491	chr9	-	135197575	135204793	MED22	96	1.35205e+08	1.35205e+08	m	19302.6	3	254.4	3
NM_194451	chr4	+	39137059	39155666	LIAS	NM_000661	chr4	-	39132139	39136963	RPL9	96	3.91363e+07	3.91376e+07	m	86.9333	0	14884.7	3
NM_006467	chr5	+	89806436	89846125	POLR3G	NM_203406	chr5	-	89789775	89806341	MBLAC2	95	8.9806e+07	8.98069e+07	m	99.3667	3	16.7333	2
NM_001136046	chr17	+	4590067	4596159	ZMYND15	NM_001100812	chr17	-	4584552	4589972	CXCL16	95	4.58918e+06	4.59014e+06	m	89.2333	0	677.8	3
NR_038448	chr15	+	72540658	72560686	LOC440288	NM_032907	chr15	-	72525370	72540563	UBL7	95	7.25402e+07	7.25412e+07	m	129.3	3	590.333	3
NM_016072	chr12	+	21545965	21562604	GOLT1B	NM_002907	chr12	-	21513110	21545870	RECQL	95	2.15451e+07	2.15467e+07	m	527.7	3	656.733	3
NM_005316	chr11	+	18300391	18345166	GTF2H1	NM_181507	chr11	-	18256792	18300297	HPS5	94	1.82998e+07	1.83011e+07	m	1082.8	3	1294.5	3
NM_003170	chr17	+	24013428	24053376	SUPT6H	NR_045585	chr17	-	23999500	24013334	SDF2	94	2.40126e+07	2.40139e+07	m	113.667	3	417.4	3
NM_002346	chr8	+	144171276	144175202	LY6E	NR_026913	chr8	-	144134822	144171182	LOC100133669	94	1.44171e+08	1.44172e+08	m	825.6	3	90.3	0
NR_040012	chr17	+	23950277	23968522	SPAG5-AS1	NM_006461	chr17	-	23928709	23950183	SPAG5	94	2.39497e+07	2.39511e+07	m			478.467	3
NM_001040061	chr3	+	140148765	140155520	C3orf72	NM_023067	chr3	-	140145755	140148672	FOXL2	93	1.40148e+08	1.4015e+08	m			16.8667	0
NR_046376	chr19	+	5929413	5971374	LOC100128568	NM_007322	chr19	-	5867151	5929320	RANBP3	93	5.92879e+06	5.92972e+06	m			218.933	2
NM_005313	chr15	+	41825881	41852096	PDIA3	NR_002318	chr15	-	41815433	41825788	CATSPER2P1	93	4.18254e+07	4.18264e+07	m	3224.7	3	197.767	3
NM_016035	chr9	+	130124611	130136172	COQ4	NM_015679	chr9	-	130111216	130124518	TRUB2	93	1.30124e+08	1.30125e+08	m	453.2	3	436.333	3
NM_001130029	chr5	+	140996700	141000815	RELL2	NM_003883	chr5	-	140980626	140996607	HDAC3	93	1.40996e+08	1.40997e+08	m	472.367	2	705.367	3
NM_016491	chr1	+	54438427	54456644	MRPL37	NM_001031672	chr1	-	54410614	54438334	CYB5RL	93	5.44381e+07	5.44388e+07	m	1377.87	3	27.2	0
NM_024531	chr8	+	145553083	145555754	SLC52A2	NM_024555	chr8	-	145549895	145552991	FBXL6	92	1.45553e+08	1.45553e+08	m	644.167	3	232.9	3
NM_001184996	chr7	+	156126201	156162581	RNF32	NR_026865	chr7	-	156123820	156126109	C7orf13	92	1.56126e+08	1.56127e+08	m	120.667	1	116.267	0
NR_027462	chr17	+	7472011	7477425	SHBG	NM_133491	chr17	-	7470280	7471919	SAT2	92	7.47151e+06	7.47214e+06	m	13.6667	0	887.133	3
NM_022818	chr16	+	85983301	85995881	MAP1LC3B	NR_024568	chr16	-	85920442	85983209	FBXO31	92	8.59805e+07	8.59838e+07	m	1523.83	3	123	2
NM_016067	chr4	+	84596141	84601953	MRPS18C	NM_133636	chr4	-	84547522	84596049	HELQ	92	8.45954e+07	8.45966e+07	m	839.167	3	154.967	3
NM_198469	chr9	+	123962010	124002188	MORN5	NM_014222	chr9	-	123946158	123961919	NDUFA8	91	1.23962e+08	1.23962e+08	m	48.2333	1	920.6	3
NM_002954	chr2	+	55313044	55316493	RPS27A	NM_152385	chr2	-	55253187	55312953	C2orf63	91	5.53127e+07	5.53138e+07	m	13387.6	3	111.533	2
NM_001190827	chr20	+	57948838	57957097	FAM217B	NM_006242	chr20	-	57945281	57948747	PPP1R3D	91	5.79485e+07	5.79497e+07	m			330.167	3
NM_018956	chr9	+	134744110	134755239	C9orf9	NM_152572	chr9	-	134590785	134744019	AK8	91	1.34743e+08	1.34744e+08	m	208.2	3	414.5	3
NM_020401	chr12	+	67366997	67422740	NUP107	NR_038930	chr12	-	67354417	67366906	LOC100507250	91	6.73662e+07	6.73675e+07	m	1090.1	3
NM_013237	chr5	+	176663440	176666556	PRELID1	NM_130781	chr5	-	176660804	176663350	RAB24	90	1.76663e+08	1.76664e+08	m	4141.77	3	665.333	3
NM_001012759	chr16	+	87300391	87309287	CTU2	NM_001171815	chr16	-	87290403	87300301	RNF166	90	8.72999e+07	8.73007e+07	m	83.1667	0	298.2	2
NM_018356	chr5	+	31568129	31590922	C5orf22	NM_001100412	chr5	-	31436358	31568039	DROSHA	90	3.15673e+07	3.15686e+07	m	818.4	3	1476.57	3
NR_038244	chr6	+	146177704	146249414	LOC100507557	NM_032145	chr6	-	146160964	146177614	FBXO30	90	1.46177e+08	1.46178e+08	m			590.2	3
NM_001256511	chr7	+	141084589	141096757	SSBP1	NR_015392	chr7	-	141050606	141084499	FLJ40852	90	1.41084e+08	1.41085e+08	m	154.4	3	11.6667	0
NM_014039	chr11	+	93114440	93135895	C11orf54	NM_024116	chr11	-	93108745	93114351	TAF1D	89	9.31136e+07	9.31149e+07	m	154.133	3	509.433	3
NM_024311	chr17	+	72245177	72286931	MFSD11	NR_036608	chr17	-	72241791	72245088	SRSF2	89	7.22445e+07	7.22456e+07	m	236.933	3
NR_037934	chr4	+	24771391	24809225	LOC285540	NM_016955	chr4	-	24730724	24771302	SEPSECS	89	2.47706e+07	2.4772e+07	m			113.667	3
NM_001010865	chr16	+	1763229	1766240	EME2	NM_023936	chr16	-	1761896	1763141	MRPS34	88	1.76284e+06	1.76368e+06	m	261.5	1	1240.8	3
NM_199053	chr4	+	184817413	184871741	TRAPPC11	NM_152682	chr4	-	184797782	184817325	RWDD4	88	1.84817e+08	1.84818e+08	m	315.033	3	405.8	3
NR_046226	chr13	+	45524983	45573483	LOC100509894	NM_015070	chr13	-	45434314	45524895	ZC3H13	88	4.55245e+07	4.55252e+07	m			429	3
NM_003846	chr1	+	144227521	144235089	PEX11B	NR_002328	chr1	-	144221176	144227433	GNRHR2	88	1.44226e+08	1.44229e+08	m	717.833	3	23.5	0
NM_152442	chr12	+	109424387	109454274	RAD9B	NM_016226	chr12	-	109413712	109424299	VPS29	88	1.09424e+08	1.09425e+08	m	15.1	0	2301.13	3
NM_001012984	chr16	+	66258217	66260162	C16orf86	NM_032140	chr16	-	66254350	66258129	C16orf48	88	6.62568e+07	6.62585e+07	m	95.7333	0	147.2	2
NM_018321	chr5	+	34951576	34961545	BRIX1	NR_026591	chr5	-	34941122	34951488	RAD1	88	3.49506e+07	3.4952e+07	m	342.533	2	382.167	3
NR_034107	chr5	+	52441443	52446709	LOC257396	NM_176806	chr5	-	52429651	52441355	MOCS2	88	5.2441e+07	5.24418e+07	m	54.9333	1	374.033	3
NM_000922	chr11	+	14621844	14850180	PDE3B	NM_148976	chr11	-	14482997	14621756	PSMA1	88	1.46214e+07	1.46222e+07	m	176.4	3	4992.4	3
NR_038367	chr7	+	27102237	27106402	HOTAIRM1	NM_005522	chr7	-	27099138	27102150	HOXA1	87	2.7102e+07	2.71028e+07	m			337.733	2
NM_032326	chr4	+	916261	942443	TMEM175	NM_005255	chr4	-	833064	916174	GAK	87	915699	916619	m	190.233	0	617.7	3
NM_016475	chr14	+	59020913	59041834	JKAMP	NM_144581	chr14	-	59009158	59020826	C14orf149	87	5.90196e+07	5.90212e+07	m	1161.93	3	154.7	1
NM_004053	chr6	+	41996942	42008762	BYSL	NM_004275	chr6	-	41981069	41996855	MED20	87	4.19961e+07	4.19978e+07	m	223.267	1	218.867	3
NM_015110	chr9	+	72063697	72159609	SMC5	NR_039990	chr9	-	72020794	72063610	LOC100507299	87	7.20634e+07	7.20641e+07	m	247.667	3
NM_032175	chr5	+	72897353	72913550	UTP15	NM_023039	chr5	-	72883780	72897267	ANKRA2	86	7.28961e+07	7.28978e+07	m	63.8333	2	229.767	3
NR_036683	chr1	+	163934610	163945823	LOC440700	NM_000696	chr1	-	163898072	163934524	ALDH9A1	86	1.63934e+08	1.63935e+08	m			1677.63	3
NM_001099679	chr9	+	118489401	118503400	TRIM32	NM_198186	chr9	-	118227324	118489315	ASTN2	86	1.18489e+08	1.1849e+08	m	534.3	3	80.5333	1
NM_001142680	chr12	+	43896142	44120454	ANO6	NR_037144	chr12	-	43853083	43896056	PLEKHA8P1	86	4.38955e+07	4.38965e+07	m	1141.2	3
NM_033413	chr17	+	43263991	43270078	LRRC46	NM_148887	chr17	-	43255636	43263906	MRPL10	85	4.32636e+07	4.32641e+07	m	68.6	1	1443.03	3
NM_032564	chr11	+	75157425	75190229	DGAT2	NR_046090	chr11	-	75147147	75157340	LOC283214	85	7.51565e+07	7.51578e+07	m	449.267	3	14	0
NM_000321	chr13	+	47775883	47954027	RB1	NR_046414	chr13	-	47768649	47775798	LINC00441	85	4.77752e+07	4.77765e+07	m	1396.37	3
NR_026674	chr16	+	85146426	85148406	FLJ30679	NR_027490	chr16	-	85121282	85146342	MTHFSD	84	8.5146e+07	8.51467e+07	m	12.4	0	146.867	3
NR_026678	chr1	+	154519327	154528858	TMEM79	NM_015327	chr1	-	154485638	154519244	SMG5	83	1.54519e+08	1.54519e+08	m	166.567	1	454.567	1
NM_145206	chr10	+	114196745	114568493	VTI1A	NM_022494	chr10	-	114180047	114196662	ZDHHC6	83	1.14196e+08	1.14197e+08	m	97.9333	3	969.567	3
NM_005243	chr22	+	27993997	28026515	EWSR1	NM_012265	chr22	-	27985843	27993914	RHBDD3	83	2.79935e+07	2.79947e+07	m	2707.83	3	257.067	3
NM_004517	chr11	+	6581539	6588675	ILK	NM_015324	chr11	-	6577719	6581456	RRP8	83	6.58091e+06	6.58238e+06	m	2519.47	3	405.533	3
NR_039974	chr13	+	41433304	41453701	LOC100507240	NM_015058	chr13	-	41038960	41433221	KIAA0564	83	4.14326e+07	4.14337e+07	m			482.9	3
NM_152464	chr17	+	23708813	23713216	TMEM199	NM_015584	chr17	-	23697785	23708730	POLDIP2	83	2.37083e+07	2.37092e+07	m	401.933	3	1136	3
NM_134265	chr17	+	22645232	22664772	WSB1	NR_039748	chr17	-	22645062	22645149	MIR4522	83	2.26449e+07	2.26458e+07	m	209.267	3
NM_001005862	chr17	+	35097918	35138441	ERBB2	NM_033419	chr17	-	35080900	35097836	PGAP3	82	3.50975e+07	3.50983e+07	m	798.7	3	369.067	2
NR_037888	chr4	+	4594758	4763565	LOC100507266	NM_016930	chr4	-	4471596	4594676	STX18	82	4.59419e+06	4.59521e+06	m			430.5	3
NM_018341	chr6	+	169893645	169923542	C6orf70	NM_174910	chr6	-	169882139	169893563	TCTE3	82	1.69893e+08	1.69894e+08	m	291.367	2	144.467	2
NM_015701	chr2	+	53867571	53899460	ERLEC1	NM_001201965	chr2	-	53750620	53867489	ASB3	82	5.3867e+07	5.38682e+07	m	1756.33	3	804	3
NM_001004333	chr17	+	6856459	6858576	RNASEK	NR_040089	chr17	-	6829165	6856377	LOC100506713	82	6.85604e+06	6.85763e+06	m	9412.23	3
NM_032290	chr5	+	93980146	94057329	ANKRD32	NM_001145678	chr5	-	93512311	93980065	KIAA0825	81	9.39786e+07	9.39807e+07	m	186.2	3	8.6	1
NM_030971	chr10	+	102780985	102790988	SFXN3	NM_001195263	chr10	-	102757429	102780904	PDZD7	81	1.02781e+08	1.02781e+08	m	225.367	3	151.233	0
NM_020726	chr5	+	65053778	65160867	NLN	NM_019072	chr5	-	64997510	65053697	SGTB	81	6.50534e+07	6.50544e+07	m	127.967	3	143.7	3
NM_001145450	chr2	+	38956606	38963354	MORN2	NM_198963	chr2	-	38878378	38956525	DHX57	81	3.89561e+07	3.89569e+07	m	612.033	3	192.967	2
NM_153025	chr16	+	88251710	88265176	C16orf55	NM_002768	chr16	-	88238339	88251630	CHMP1A	80	8.82513e+07	8.82527e+07	m	115.467	1	481.867	3
NM_206949	chr14	+	93617391	93638813	IFI27L1	NM_020414	chr14	-	93587020	93617311	DDX24	80	9.36169e+07	9.36176e+07	m	561.433	1	1888.63	3
NM_001253383	chr3	+	23933621	23937351	RPL15	NM_020345	chr3	-	23908575	23933541	NKIRAS1	80	2.39333e+07	2.3934e+07	m	7303.63	3	207.933	3
NM_172016	chr6	+	30402986	30419485	TRIM39	NR_024052	chr6	-	30363152	30402906	HCG18	80	3.04014e+07	3.04033e+07	m	416.267	3	119.133	3
NM_002157	chr2	+	198072965	198076432	HSPE1	NM_002156	chr2	-	198059552	198072885	HSPD1	80	1.98072e+08	1.98074e+08	m	1852	3	5780.63	3
NM_012310	chrX	+	69426603	69557499	KIF4A	NM_016484	chrX	-	69422935	69426523	PDZD11	80	6.94262e+07	6.94273e+07	m	640.067	3	1805.23	3
NM_182625	chr2	+	17798657	17830113	GEN1	NM_001142286	chr2	-	17708559	17798577	SMC6	80	1.77977e+07	1.77992e+07	m	121.033	3	450.367	3
NM_016426	chr22	+	45071301	45105371	GTSE1	NR_024009	chr22	-	45069703	45071221	CN5H6.4	80	4.50708e+07	4.50722e+07	m	198.9	3	39.2333	0
NR_038924	chr12	+	119123476	119135014	LOC100506649	NM_001002	chr12	-	119118885	119123397	RPLP0	79	1.19123e+08	1.19124e+08	m			16979.4	3
NM_024322	chr2	+	24869834	24898749	CENPO	NM_001013663	chr2	-	24866639	24869755	PTRHD1	79	2.48692e+07	2.48702e+07	m	164.667	3	1043.53	3
NM_181783	chr12	+	87060203	87117795	TMTC3	NM_025114	chr12	-	86966920	87060124	CEP290	79	8.70595e+07	8.7061e+07	m	608.7	3	184.667	3
NR_021487	chr7	+	1576234	1595787	KIAA1908	NM_032302	chr7	-	1573494	1576155	PSMG3	79	1.57529e+06	1.57788e+06	m	62.5	0	849.467	3
NM_152544	chr4	+	8493431	8529182	METTL19	NM_003501	chr4	-	8418908	8493352	ACOX3	79	8.49287e+06	8.49375e+06	m	30.7	1	148.4	1
NM_003934	chr9	+	132444780	132503560	FUBP3	NR_027440	chr9	-	132442557	132444702	LOC100272217	78	1.32444e+08	1.32445e+08	m	927.2	3	13	2
NM_018378	chr16	+	65751391	65755578	FBXL8	NM_003789	chr16	-	65745589	65751313	TRADD	78	6.5751e+07	6.57517e+07	m	74.6	0	354.8	2
NM_006782	chr11	+	64608269	64612450	ZFPL1	NM_080668	chr11	-	64601502	64608191	CDCA5	78	6.46077e+07	6.46086e+07	m	394.867	3	593.5	2
NM_003611	chrX	+	13662752	13697401	OFD1	NM_014563	chrX	-	13640281	13662675	TRAPPC2	77	1.36625e+07	1.36634e+07	m	945.7	3	255.967	3
NM_032230	chr12	+	81276406	81397147	C12orf26	NM_014167	chr12	-	81270213	81276330	CCDC59	76	8.12759e+07	8.12769e+07	m	140.233	2	419.9	3
NR_038448	chr15	+	72540658	72560686	LOC440288	NM_201265	chr15	-	72525370	72540582	UBL7	76	7.25402e+07	7.25412e+07	m	129.3	3	590.333	3
NM_003630	chr6	+	143813610	143853444	PEX3	NM_182503	chr6	-	143785661	143813534	ADAT2	76	1.43813e+08	1.43814e+08	m	495.033	3	127	1
NM_030751	chr10	+	31648106	31858748	ZEB1	NR_024284	chr10	-	31645462	31648030	ZEB1-AS1	76	3.16456e+07	3.16484e+07	m	558.433	3	216.333	2
NR_037884	chr4	+	100229030	100441536	LOC100507053	NM_000671	chr4	-	100211152	100228954	ADH5	76	1.00228e+08	1.0023e+08	m			1276.67	3
NM_032864	chr1	+	52642806	52656580	PRPF38A	NM_001190818	chr1	-	52611088	52642731	ORC1	75	5.26421e+07	5.26434e+07	m	976.133	3
NM_001033521	chr20	+	54400833	54412989	CSTF1	NM_198437	chr20	-	54377851	54400758	AURKA	75	5.44002e+07	5.44028e+07	m	385.833	3	1204.33	3
NM_001135704	chr17	+	40565492	40577326	ACBD4	NM_133373	chr17	-	40544533	40565417	PLCD3	75	4.05646e+07	4.05662e+07	m	536.167	2	323.667	0
NM_001029885	chr1	+	1250005	1254139	GLTPD1	NM_001256460	chr1	-	1236827	1249930	CPSF3L	75	1.24956e+06	1.25016e+06	m	180.733	1	570.567	3
NM_014003	chr16	+	70685115	70704312	DHX38	NM_017853	chr16	-	70676256	70685040	TXNL4B	75	7.06846e+07	7.06857e+07	m	317.067	1	184.267	3
NM_001031693	chr1	+	70593080	70606293	HHLA3	NM_030816	chr1	-	70497272	70593005	ANKRD13C	75	7.05926e+07	7.05934e+07	m	382.933	3	686.133	3
NM_001105518	chr1	+	183392814	183527536	SWT1	NM_030934	chr1	-	183353840	183392739	TRMT1L	75	1.83392e+08	1.83393e+08	m	138.933	3	341.267	3
NM_004111	chr11	+	61316684	61321290	FEN1	NR_030342	chr11	-	61316542	61316609	MIR611	75	6.13158e+07	6.13178e+07	m	1685.93	3
NM_007277	chr5	+	496333	520409	EXOC3	NM_138464	chr5	-	494642	496258	C5orf55	75	495859	496648	m	744.2	3	119.667	2
NM_021121	chr2	+	206732562	206735898	EEF1B2	NM_001199983	chr2	-	206696047	206732488	NDUFS1	74	2.06731e+08	2.06734e+08	m	6585.5	3	1056.03	3
NM_001252152	chr14	+	68934848	68998860	SLC39A9	NM_004450	chr14	-	68916592	68934774	ERH	74	6.89343e+07	6.89356e+07	m	234.4	3	6442	3
NM_001166105	chr17	+	32841089	32911339	TADA2A	NM_198839	chr17	-	32516039	32841015	ACACA	74	3.28405e+07	3.28419e+07	m			1350.37	2
NM_001161476	chr14	+	99912507	100066393	WDR25	NM_213645	chr14	-	99869877	99912433	WARS	74	9.99113e+07	9.99133e+07	m	148.133	2	1690.3	3
NM_004453	chr4	+	159812726	159849291	ETFDH	NM_001008393	chr4	-	159807280	159812652	C4orf46	74	1.59812e+08	1.59813e+08	m	227.267	3	7404.93	3
NM_001164269	chr15	+	38774669	38811648	RAD51	NR_040058	chr15	-	38773244	38774595	LOC100505648	74	3.87741e+07	3.87752e+07	m	494.3	2
NM_014596	chr6	+	30137014	30140665	ZNRD1	NR_026751	chr6	-	30076766	30136940	ZNRD1-AS1	74	3.01365e+07	3.01376e+07	m	422.633	3	106.533	2
NM_003772	chr11	+	95762805	95766375	JRKL	NM_024725	chr11	-	95725576	95762731	CCDC82	74	9.57619e+07	9.57634e+07	m	580.233	3	304.6	3
NM_025079	chr1	+	37712705	37722565	ZC3H12A	NR_038842	chr1	-	37693066	37712631	LOC728431	74	3.77123e+07	3.77129e+07	m	361.4	2	108.2	3
NM_014171	chr2	+	46697828	46706385	CRIPT	NM_173074	chr2	-	46661916	46697755	PIGF	73	4.66971e+07	4.66982e+07	m	319.067	3	708.033	3
NR_038880	chr21	+	33022295	33027095	GCFC1-AS1	NM_003895	chr21	-	32922939	33022222	SYNJ1	73	3.30216e+07	3.30226e+07	m			158	3
NM_014260	chr6	+	33365355	33366689	PFDN6	NM_001164267	chr6	-	33354857	33365282	WDR46	73	3.3365e+07	3.33664e+07	m	178.167	3	194.4	1
NM_001139459	chr1	+	244796261	244878167	CNST	NM_022366	chr1	-	244770485	244796188	TFB2M	73	2.44796e+08	2.44797e+08	m	175.767	2	593.133	3
NM_018559	chr13	+	44461686	44500404	KIAA1704	NM_012345	chr13	-	44411383	44461613	NUFIP1	73	4.44613e+07	4.4462e+07	m	171.667	3	129.267	3
NM_024041	chr1	+	149405121	149409397	SCNM1	NM_001136543	chr1	-	149398847	149405048	LYSMD1	73	1.49405e+08	1.49406e+08	m	381.6	0	288.867	3
NM_001243142	chr15	+	39412183	39460540	NUSAP1	NM_007280	chr15	-	39388757	39412111	OIP5	72	3.94112e+07	3.94128e+07	m	3536.27	3	673.9	3
NM_018195	chr11	+	111450177	111461084	C11orf57	NM_138789	chr11	-	111443732	111450105	PIH1D2	72	1.1145e+08	1.11451e+08	m	308.7	3	55	3
NM_018571	chr2	+	202024636	202053819	STRADB	NM_015049	chr2	-	201950174	202024564	TRAK2	72	2.02024e+08	2.02026e+08	m	272.3	2	167.633	3
NM_015284	chr1	+	43628142	43692505	SZT2	NM_052877	chr1	-	43622174	43628070	MED8	72	4.36276e+07	4.36286e+07	m	101.367	3	305.6	3
NR_033315	chr11	+	27484974	27676294	BDNF-AS1	NM_018362	chr11	-	27472540	27484902	LIN7C	72	2.74845e+07	2.74853e+07	m			215.2	3
NM_005918	chr7	+	75515328	75533866	MDH2	NM_016086	chr7	-	75463590	75515257	STYXL1	71	7.55148e+07	7.55158e+07	m	4577.6	3	533.733	3
NM_001002000	chr14	+	23771487	23778287	GMPR2	NM_006156	chr14	-	23755896	23771416	NEDD8	71	2.37707e+07	2.3773e+07	m	869.167	3	1888.87	3
NM_001284	chr5	+	115205517	115277677	AP3S1	NM_004707	chr5	-	115191792	115205447	ATG12	70	1.15205e+08	1.15206e+08	m	3227.93	3	275.167	3
NR_015389	chr18	+	5228098	5236505	LOC339290	NR_026849	chr18	-	5226722	5228028	LINC00526	70	5.22755e+06	5.2286e+06	m	137.733	3	140.267	2
NM_020212	chr15	+	88035031	88087873	WDR93	NM_003847	chr15	-	88027290	88034962	PEX11A	69	8.80345e+07	8.80353e+07	m	199.267	2	587.633	3
NR_026909	chr2	+	219818444	219823303	STK16	NM_024506	chr2	-	219809746	219818375	GLB1L	69	2.19818e+08	2.19819e+08	m	197	0	160.067	0
NR_026982	chr22	+	49569022	49584931	RPL23AP82	NM_007081	chr22	-	49552785	49568953	RABL2B	69	4.95686e+07	4.95693e+07	m	232.933	3	214.667	3
NM_006784	chr1	+	118273894	118304572	WDR3	NM_001135589	chr1	-	118221366	118273825	GDAP2	69	1.18273e+08	1.18274e+08	m	589.733	3	111.6	2
NM_014366	chr3	+	52694975	52703550	GNL3	NM_018313	chr3	-	52554407	52694906	PBRM1	69	5.26942e+07	5.26956e+07	m	1057.03	3	526.467	3
NM_002491	chr2	+	201644706	201658718	NDUFB3	NM_173822	chr2	-	201546685	201644637	FAM126B	69	2.01644e+08	2.01645e+08	m	1258.6	3	123.3	2
NM_020781	chr7	+	148454440	148511051	ZNF398	NM_001001661	chr7	-	148430810	148454371	ZNF425	69	1.48454e+08	1.48455e+08	m	350.4	3	72.8667	0
NM_024334	chr3	+	14141440	14160181	TMEM43	NM_144636	chr3	-	14128577	14141372	CHCHD4	68	1.41405e+07	1.41426e+07	m	1192.97	3	708.9	3
NM_032437	chr1	+	63761600	63810952	EFCAB7	NM_014288	chr1	-	63679028	63761532	ITGB3BP	68	6.37611e+07	6.37622e+07	m	200.867	2	1330.7	3
NM_152892	chr7	+	101892394	101900617	LRWD1	NM_017621	chr7	-	101883671	101892326	ALKBH4	68	1.01892e+08	1.01893e+08	m	127.2	0	93.7	1
NM_018039	chr11	+	94346492	94372324	KDM4D	NM_016403	chr11	-	94335434	94346424	CWC15	68	9.43461e+07	9.43467e+07	m	69.9333	1	923.8	3
NR_036520	chr17	+	70778974	70781571	LOC100287042	NM_001242498	chr17	-	70773905	70778906	MIF4GD	68	7.07767e+07	7.07795e+07	m			330.2	3
NM_031210	chr14	+	77244177	77253696	SLIRP	NM_006020	chr14	-	77208501	77244109	ALKBH1	68	7.72439e+07	7.72445e+07	m	3611.5	3	566.2	3
NR_045637	chr2	+	74228615	74229689	BOLA3-AS1	NM_001035505	chr2	-	74216035	74228547	BOLA3	68	7.42281e+07	7.42288e+07	m			2162.63	3
NM_001136217	chr1	+	15351614	15419561	TMEM51	NR_027136	chr1	-	15310897	15351547	C1orf126	67	1.53513e+07	1.53519e+07	m	123.067	2	14.4	0
NM_016093	chr5	+	172319044	172329380	RPL26L1	NR_026682	chr5	-	172314390	172318977	LOC100268168	67	1.72319e+08	1.72319e+08	m	1404.8	3	45.4	0
NM_024945	chr9	+	85785456	85808807	RMI1	NM_002140	chr9	-	85772817	85785389	HNRNPK	67	8.57841e+07	8.57861e+07	m	420.4	3	4393.5	3
NM_018292	chr6	+	107184133	107222985	QRSL1	NM_032730	chr6	-	107125595	107184066	RTN4IP1	67	1.07184e+08	1.07185e+08	m	154.367	3	286.867	3
NR_040515	chr19	+	44082409	44091374	NFKBIB	NM_030593	chr19	-	44061034	44082342	SIRT2	67	4.40815e+07	4.40831e+07	m	93.1333	0	100.533	2
NM_015342	chr5	+	64894818	64919132	PPWD1	NM_022145	chr5	-	64849348	64894751	CENPK	67	6.48943e+07	6.48952e+07	m	165.3	3	597.633	3
NM_015004	chr3	+	44992744	45027966	EXOSC7	NM_001135179	chr3	-	44931756	44992678	ZDHHC3	66	4.49923e+07	4.49932e+07	m	554.1	3	329.367	3
NM_001136538	chr12	+	110608239	110679294	ACAD10	NM_006768	chr12	-	110564332	110608173	BRAP	66	1.10608e+08	1.10609e+08	m	92.9	0	208.033	2
NM_207118	chr6	+	158509366	158540364	GTF2H5	NM_032861	chr6	-	158450523	158509300	SERAC1	66	1.58509e+08	1.5851e+08	m	925.633	3	306.267	3
NR_026885	chr20	+	18722692	18724709	LOC100270804	NR_026884	chr20	-	18716614	18722626	HSPC072	66	1.87226e+07	1.8723e+07	m	80.5667	0	30.4333	0
NM_152786	chr9	+	115212842	115231700	C9orf43	NR_027261	chr9	-	115209339	115212776	POLE3	66	1.15212e+08	1.15213e+08	m	37.2333	0	957.733	3
NR_024425	chr9	+	129930628	129932734	LOC389791	NM_198938	chr9	-	129922792	129930562	PTGES2	66	1.29928e+08	1.29931e+08	m			1051.33	3
NM_024010	chr5	+	7922216	7954235	MTRR	NM_024091	chr5	-	7912271	7922150	FASTKD3	66	7.92197e+06	7.92261e+06	m	1200.73	3	833.067	3
NM_138358	chr19	+	10900423	10901916	C19orf52	NM_024029	chr19	-	10894443	10900357	YIPF2	66	1.09001e+07	1.09008e+07	m	314.033	2	409.2	1
NM_001169574	chrX	+	23836043	23867545	CXorf58	NR_026545	chrX	-	23761385	23835978	APOO	65	2.38352e+07	2.38364e+07	m	16.7	0	952.4	3
NR_036504	chr19	+	41672368	41673782	LOC728752	NM_001145344	chr19	-	41627860	41672303	ZNF566	65	4.16715e+07	4.16728e+07	m			84.4	2
NM_001042416	chr8	+	172383	187339	ZNF596	NR_003572	chr8	-	148344	172318	RPL23AP53	65	172247	172894	m	30.7667	0	27.9667	0
NM_004632	chr1	+	153925508	153975424	DAP3	NM_001198901	chr1	-	153895856	153925443	YY1AP1	65	1.53924e+08	1.53926e+08	m	1448.07	3	534.933	3
NM_006502	chr6	+	43651855	43696238	POLH	NM_020750	chr6	-	43598045	43651790	XPO5	65	4.36513e+07	4.36522e+07	m	158.767	3	412.667	3
NM_145207	chr4	+	124063674	124460054	SPATA5	NM_198041	chr4	-	124033248	124063609	NUDT6	65	1.24062e+08	1.24064e+08	m	178.733	3	67.2333	0
NM_001042400	chr3	+	135687586	135766560	CEP63	NM_001242375	chr3	-	135679235	135687521	ANAPC13	65	1.35687e+08	1.35688e+08	m	113.233	2	1357.57	3
NM_173487	chr4	+	130234278	130253293	C4orf33	NM_144643	chr4	-	130024601	130234214	SCLT1	64	1.30234e+08	1.30234e+08	m	161.7	3	150.1	2
NM_014748	chr2	+	27446892	27453498	SNX17	NM_015636	chr2	-	27440722	27446828	EIF2B4	64	2.74457e+07	2.74473e+07	m	839.033	3	910.667	3
NM_178452	chr16	+	82736365	82769025	DNAAF1	NM_031463	chr16	-	82713244	82736301	HSDL1	64	8.27358e+07	8.27365e+07	m	8.66667	0	224.5	3
NM_017832	chr9	+	110736493	110743058	FAM206A	NM_003640	chr9	-	110669620	110736429	IKBKAP	64	1.10736e+08	1.10737e+08	m	471.033	3	1000	3
NM_015384	chr5	+	36912617	37101678	NIPBL	NR_046262	chr5	-	36907219	36912553	LOC646719	64	3.69122e+07	3.69129e+07	m	736.6	3
NM_001031715	chr15	+	65334191	65581196	IQCH	NM_024666	chr15	-	65280420	65334128	AAGAB	63	6.53336e+07	6.53349e+07	m	25	1	331.5	3
NM_007172	chr22	+	43938389	43962554	NUP50	NR_038956	chr22	-	43908302	43938326	LOC100506714	63	4.39377e+07	4.39387e+07	m	1386.93	3
NM_001722	chr8	+	22158563	22164625	POLR3D	NR_029714	chr8	-	22158419	22158501	MIR320A	62	2.2158e+07	2.21589e+07	m	179.333	0
NM_001199851	chr1	+	153925505	153975424	DAP3	NM_001198901	chr1	-	153895856	153925443	YY1AP1	62	1.53924e+08	1.53926e+08	m	1448.07	3	534.933	3
NM_198952	chr7	+	2248421	2257306	NUDT1	NM_013393	chr7	-	2240451	2248359	FTSJ2	62	2.24805e+06	2.24871e+06	m	155.167	3	687	3
NM_001080415	chr3	+	144203061	144262257	U2SURP	NR_034032	chr3	-	144202376	144202999	LOC100289361	62	1.44202e+08	1.44204e+08	m	1890.7	3
NM_001039840	chrX	+	72699708	72823662	CHIC1	NR_029423	chrX	-	72660835	72699646	LOC139201	62	7.26994e+07	7.27004e+07	m	224.5	3
NM_001247989	chr14	+	38806078	38890148	CTAGE5	NR_038935	chr14	-	38804657	38806016	LOC100288846	62	3.88046e+07	3.88073e+07	m	187.033	3
NM_138436	chr8	+	42515874	42527297	C8orf40	NM_001257181	chr8	-	42393136	42515812	SLC20A2	62	4.25151e+07	4.25168e+07	m	238.1	3	167.067	0
NM_015160	chr9	+	138424936	138438034	PMPCA	NM_001039707	chr9	-	138416194	138424875	SDCCAG3	61	1.38425e+08	1.38425e+08	m	720.6	3	795.633	3
NM_015448	chr10	+	103338078	103359400	DPCD	NM_001174084	chr10	-	103328628	103338017	POLL	61	1.03337e+08	1.03338e+08	m	846.367	3	68.8333	0
NR_038979	chr6	+	8380854	8657525	LOC100506207	NM_015948	chr6	-	8358299	8380793	SLC35B3	61	8.38024e+06	8.38106e+06	m			254.167	3
NM_178509	chr17	+	50401124	50596448	STXBP4	NM_004375	chr17	-	50393565	50401063	COX11	61	5.04007e+07	5.04014e+07	m	27.3333	2	161.167	3
NM_001012759	chr16	+	87300391	87309287	CTU2	NM_178841	chr16	-	87290403	87300330	RNF166	61	8.72999e+07	8.73007e+07	m	83.1667	0	298.2	2
NM_004632	chr1	+	153925508	153975424	DAP3	NM_139118	chr1	-	153895856	153925447	YY1AP1	61	1.53924e+08	1.53926e+08	m	1448.07	3	534.933	3
NM_138794	chr1	+	217413814	217452830	LYPLAL1	NR_038845	chr1	-	217320939	217413753	LOC643723	61	2.17414e+08	2.17414e+08	m	235.433	3
NM_014929	chr2	+	207338356	207369156	FASTKD2	NM_001039845	chr2	-	207310733	207338295	MDH1B	61	2.07338e+08	2.07339e+08	m	89.8333	3	53.0333	0
NM_001008910	chr2	+	219818435	219823303	STK16	NM_024506	chr2	-	219809746	219818375	GLB1L	60	2.19818e+08	2.19819e+08	m	197	0	160.067	0
NM_014886	chr5	+	74098858	74108490	NSA2	NM_170691	chr5	-	74052786	74098798	GFM2	60	7.40983e+07	7.40993e+07	m	1733.77	3	698.8	3
NM_014044	chr2	+	98591473	98601409	UNC50	NM_001008215	chr2	-	98582217	98591413	COA5	60	9.8591e+07	9.85918e+07	m	787.967	3	178.9	2
NM_017673	chr1	+	183392913	183527536	SWT1	NM_001202423	chr1	-	183353840	183392853	TRMT1L	60	1.83392e+08	1.83393e+08	m	138.933	3
NM_017503	chr9	+	135213241	135217861	SURF2	NM_003172	chr9	-	135208486	135213182	SURF1	59	1.35213e+08	1.35214e+08	m	73.7333	0	1555.37	3
NM_024751	chr4	+	106849389	106988331	GSTCD	NM_020395	chr4	-	106823233	106849330	INTS12	59	1.06849e+08	1.0685e+08	m	151.033	3	445.967	3
NM_014752	chr11	+	74337939	74367724	SPCS2	NM_182969	chr11	-	74229602	74337880	XRRA1	59	7.43375e+07	7.43382e+07	m	1904.7	3	54.5	0
NM_052827	chr12	+	54646822	54652835	CDK2	NM_006928	chr12	-	54634155	54646763	PMEL	59	5.46463e+07	5.46475e+07	m	2754.47	3	99.3667	1
NM_018304	chr17	+	54587641	54638852	PRR11	NM_182620	chr17	-	54542089	54587582	SKA2	59	5.45855e+07	5.45876e+07	l	698.167	3	1307.77	3
NM_004168	chr5	+	271355	309814	SDHA	NM_145265	chr5	-	257874	271297	CCDC127	58	270892	271855	m	2541.6	3	790.5	3
NM_005733	chr5	+	137542315	137551303	KIF20A	NM_006696	chr5	-	137520471	137542257	BRD8	58	1.37541e+08	1.37543e+08	m	816.633	3	1126	3
NR_037428	chr5	+	140007612	140007695	MIR3655	NM_001185012	chr5	-	140005131	140007554	NDUFA2	58	1.40007e+08	1.40008e+08	m			1914.9	3
NM_001199851	chr1	+	153925505	153975424	DAP3	NM_139118	chr1	-	153895856	153925447	YY1AP1	58	1.53924e+08	1.53926e+08	m	1448.07	3	534.933	3
NM_174913	chr14	+	23838937	23844214	C14orf21	NM_001136050	chr14	-	23829643	23838879	DHRS1	58	2.38384e+07	2.38392e+07	m	128.767	3	743.867	3
NM_006396	chr11	+	65094518	65095815	SSSCA1	NR_038923	chr11	-	65093266	65094460	LOC254100	58	6.50936e+07	6.50949e+07	m	429.867	0	11.0333	0
NM_033363	chr19	+	44113433	44115499	MRPS12	NM_001145901	chr19	-	44097743	44113376	SARS2	57	4.41129e+07	4.41141e+07	m	102.333	3	341.4	0
NM_001253815	chr8	+	145553048	145555754	SLC52A2	NM_024555	chr8	-	145549895	145552991	FBXL6	57	1.45553e+08	1.45553e+08	m			232.9	3
NM_017547	chr11	+	125644144	125653237	FOXRED1	NM_001177842	chr11	-	125638023	125644087	SRPR	57	1.25643e+08	1.25645e+08	m	476.367	3	2290.23	3
NM_003262	chr3	+	171167273	171198855	SEC62	NR_027622	chr3	-	171144465	171167216	LOC100128164	57	1.71167e+08	1.71168e+08	m	1185.63	3	31.4667	0
NM_001516	chr12	+	122684333	122711287	GTF2H3	NM_001414	chr12	-	122671522	122684276	EIF2B1	57	1.22684e+08	1.22685e+08	m	341.933	1	884.9	3
NM_015056	chr21	+	43903859	43940388	RRP1B	NM_007031	chr21	-	43773499	43903802	HSF2BP	57	4.39035e+07	4.39044e+07	m	2137.1	3	154.833	0
NM_001254757	chr11	+	125730749	125789746	ST3GAL4	NR_033839	chr11	-	125716821	125730692	FLJ39051	57	1.2573e+08	1.25732e+08	m	426.5	3	110.467	3
NM_001172225	chr19	+	42777570	42796919	ZNF540	NM_016536	chr19	-	42746994	42777513	ZNF571	57	4.27769e+07	4.27777e+07	m	106.733	3	97.5	1
NM_003589	chr13	+	112911086	112967393	CUL4A	NM_018386	chr13	-	112879925	112911030	PCID2	56	1.1291e+08	1.12912e+08	m	1498.07	3	1666.33	3
NM_014463	chr3	+	14195231	14214873	LSM3	NM_001145769	chr3	-	14161648	14195176	XPC	55	1.41945e+07	1.41959e+07	m	1730.43	3	568.333	3
NM_001001660	chr12	+	25239416	25249216	LYRM5	NM_001204102	chr12	-	25152489	25239361	CASC1	55	2.52393e+07	2.524e+07	m	303.1	3	26	1
NM_032288	chr3	+	198961020	198995714	FYTTD1	NM_001145642	chr3	-	198882710	198960965	KIAA0226	55	1.98961e+08	1.98961e+08	m	1470.83	3	186.033	2
NM_018132	chr6	+	49539054	49568779	CENPQ	NM_000255	chr6	-	49506031	49539000	MUT	54	4.95386e+07	4.95397e+07	m	188.267	2	354.133	3
NM_015360	chr5	+	54639332	54757166	SKIV2L2	NM_019030	chr5	-	54587829	54639278	DHX29	54	5.4639e+07	5.464e+07	m	542.2	3	224.167	3
NR_028302	chr3	+	108442228	108528501	LOC344595	NR_028303	chr3	-	108311326	108442175	LOC100302640	53	1.08442e+08	1.08442e+08	m	132.1	3
NR_038339	chr20	+	42273013	42288081	LOC100505783	NM_016470	chr20	-	42257994	42272960	C20orf111	53	4.22727e+07	4.22735e+07	m			579.667	3
NR_033928	chr8	+	23138678	23144384	LOC389641	NM_003844	chr8	-	23104914	23138625	TNFRSF10A	53	2.31381e+07	2.3139e+07	m	194.9	2	470.3	3
NM_001190723	chr9	+	129253585	129305601	LRSAM1	NM_000976	chr9	-	129249773	129253532	RPL12	53	1.29253e+08	1.29254e+08	m	145.367	3	13549.6	3
NM_021137	chr17	+	23686674	23698162	TNFAIP1	NM_174887	chr17	-	23679479	23686622	IFT20	52	2.36867e+07	2.36871e+07	r	1263.2	3	667.3	3
NM_006331	chr12	+	6950204	6955426	EMG1	NM_007273	chr12	-	6944777	6950152	PHB2	52	6.94961e+06	6.95069e+06	m	655.433	3	5607.5	3
NR_034160	chr11	+	118757697	118875154	LOC100499227	NM_004205	chr11	-	118731134	118757646	USP2	51	1.18757e+08	1.18759e+08	m			194.367	2
NM_006280	chrX	+	152713212	152717161	SSR4	NM_004135	chrX	-	152704414	152713161	IDH3G	51	1.52713e+08	1.52714e+08	m	4576.7	3	1616.9	3
NM_001159280	chr15	+	41410163	41433388	ADAL	NM_014793	chr15	-	41407265	41410112	LCMT2	51	4.14095e+07	4.14105e+07	m	194.467	2	635	3
NM_003659	chr2	+	177965716	178116810	AGPS	NR_026966	chr2	-	177856481	177965665	LOC100130691	51	1.77965e+08	1.77966e+08	m	654.8	3	74.4667	3
NM_014847	chr1	+	152459948	152509953	UBAP2L	NM_001098616	chr1	-	152445806	152459897	C1orf43	51	1.52459e+08	1.5246e+08	m	1197.17	3	3469.4	3
NM_152636	chr11	+	28086373	28311630	METTL15	NM_031217	chr11	-	27998738	28086322	KIF18A	51	2.80852e+07	2.80868e+07	m	220.767	3	151.3	2
NM_001080496	chr9	+	35739276	35743264	RGP1	NM_020944	chr9	-	35726862	35739225	GBA2	51	3.57388e+07	3.574e+07	m	367.7	3	367.633	2
NM_022839	chr15	+	86811687	86822865	MRPS11	NM_022163	chr15	-	86803712	86811637	MRPL46	50	8.68112e+07	8.68124e+07	m	777.333	3	443.4	3
NM_001142299	chr5	+	179166608	179197683	SQSTM1	NM_014275	chr5	-	179157203	179166558	MGAT4B	50	1.79166e+08	1.79167e+08	m	3397.43	3	1262.57	3
NM_000253	chr4	+	100704262	100764177	MTTP	NM_001134666	chr4	-	100686886	100704212	RG9MTD2	50	1.00703e+08	1.00704e+08	m	56.9	0	92.3667	3
NM_174889	chr5	+	60276712	60484621	NDUFAF2	NM_000082	chr5	-	60205415	60276662	ERCC8	50	6.02763e+07	6.02777e+07	m	368	3	84.2	2
NM_015633	chr12	+	26982571	27010848	FGFR1OP2	NM_018164	chr12	-	26949378	26982521	ASUN	50	2.69812e+07	2.69831e+07	m	190.267	3	1146.13	3
NM_015169	chr8	+	67503816	67505522	RRS1	NR_040434	chr8	-	67494375	67503766	LOC100505676	50	6.75033e+07	6.75042e+07	m	631.5	3
NM_002675	chr15	+	72074066	72122770	PML	NM_001256676	chr15	-	72062611	72074016	STOML1	50	7.20737e+07	7.20745e+07	m	78.9667	3	176.767	3
NM_138390	chr2	+	216654833	216675751	TMEM169	NM_018441	chr2	-	216611355	216654784	PECR	49	2.16654e+08	2.16655e+08	m	19.4667	0	279.733	3
NM_018975	chr16	+	74239135	74248842	TERF2IP	NM_001130089	chr16	-	74219122	74239086	KARS	49	7.42387e+07	7.42396e+07	m	715.133	3	3356.7	3
NM_005791	chr2	+	71210951	71230740	MPHOSPH10	NM_032601	chr2	-	71190313	71210902	MCEE	49	7.12102e+07	7.12121e+07	m	318.667	3	221.533	3
NM_001053	chr16	+	1068781	1071455	SSTR5	NR_027242	chr16	-	1054082	1068732	LOC146336	49	1.06826e+06	1.06904e+06	m	10.4667	0	30.2333	0
NR_002187	chr7	+	128482512	128484529	TPI1P2	NM_012470	chr7	-	128381469	128482463	TNPO3	49	1.28482e+08	1.28483e+08	m			518.267	3
NR_028356	chr2	+	99163973	99182452	MRPL30	NM_138798	chr2	-	99152157	99163924	MITD1	49	9.91636e+07	9.91647e+07	m	687.267	3	555.2	3
NM_001172702	chr14	+	60517584	60620204	SLC38A6	NM_020810	chr14	-	60507919	60517535	TRMT5	49	6.05172e+07	6.0518e+07	m	176.133	3	2763.87	3
NM_001197259	chr6	+	88356503	88433891	ORC3	NM_020320	chr6	-	88280814	88356454	RARS2	49	8.83562e+07	8.83569e+07	m			661.067	3
NR_027456	chrX	+	148857423	148935676	LOC100272228	NM_001013845	chrX	-	148851072	148857374	CXorf40B	49	1.48857e+08	1.48858e+08	m	213.867	2	806.967	3
NM_203290	chr6	+	43592754	43597224	POLR1C	NM_015388	chr6	-	43587542	43592706	YIPF3	48	4.35924e+07	4.35932e+07	m	565	3	406.967	3
NM_003002	chr11	+	111462780	111471728	SDHD	NM_012459	chr11	-	111460745	111462732	TIMM8B	48	1.11462e+08	1.11463e+08	m	1040.63	3	2322.23	3
NM_018682	chr7	+	104441872	104541768	MLL5	NR_024586	chr7	-	104438224	104441824	LOC100216545	48	1.0444e+08	1.04443e+08	m	967.9	3	30.8	0
NM_001205120	chr11	+	46595401	46654144	ATG13	NM_173811	chr11	-	46581431	46595353	HARBI1	48	4.65939e+07	4.65964e+07	m			47.2667	0
NR_034118	chr22	+	40816882	40851298	LOC100132273	NM_002490	chr22	-	40811475	40816834	NDUFA6	48	4.0816e+07	4.08174e+07	m	9.83333	0	641.8	3
NM_001008226	chr15	+	80342206	80364322	FAM154B	NM_024580	chr15	-	80209615	80342159	EFTUD1	47	8.03415e+07	8.03423e+07	m	3.6	0	473.667	3
NM_004402	chr1	+	3763704	3791853	DFFB	NM_014704	chr1	-	3718504	3763657	CEP104	47	3.7633e+06	3.76461e+06	m	104.367	3	384.633	3
NM_145910	chr3	+	132228383	132376671	NEK11	NM_014065	chr3	-	132215410	132228336	ASTE1	47	1.32228e+08	1.32229e+08	m	80.9333	1	48.4667	0
NR_036684	chr16	+	65525874	65536495	CES2	NM_016062	chr16	-	65523458	65525827	FAM96B	47	6.55254e+07	6.55263e+07	m	535.733	3	1249.07	3
NM_021737	chr1	+	11788793	11810862	CLCN6	NM_005957	chr1	-	11768373	11788747	MTHFR	46	1.17877e+07	1.17895e+07	m	151.733	0	370.133	3
NM_017721	chr19	+	13877955	13902693	CC2D1A	NM_024323	chr19	-	13854167	13877909	C19orf57	46	1.38776e+07	1.38784e+07	m	254.6	3	83.5	0
NR_037174	chr6	+	32919840	32922255	LOC100507463	NM_148919	chr6	-	32916471	32919794	PSMB8	46	3.29193e+07	3.29208e+07	m			642.5	2
NM_015676	chr14	+	92721048	92723184	C14orf109	NM_022151	chr14	-	92718293	92721002	MOAP1	46	9.27204e+07	9.27217e+07	m	500.5	3	823.033	3
NM_001172631	chr14	+	101899052	102001761	TECPR2	NM_032630	chr14	-	101884371	101899006	CINP	46	1.01898e+08	1.019e+08	m	234.9	3	179.3	3
NM_032859	chr13	+	107668763	107684604	ABHD13	NM_001098268	chr13	-	107657792	107668717	LIG4	46	1.07668e+08	1.07669e+08	m	46.3333	2	226.1	3
NM_001256727	chr2	+	85692736	85729918	USP39	NM_001013649	chr2	-	85685886	85692690	C2orf68	46	8.56922e+07	8.56931e+07	m	310.767	3	399.267	3
NM_012208	chr5	+	140051201	140059074	HARS2	NM_002109	chr5	-	140033673	140051155	HARS	46	1.40051e+08	1.40052e+08	m	672.967	3	1111.17	3
NM_000249	chr3	+	37009844	37067341	MLH1	NM_014805	chr3	-	37002360	37009799	EPM2AIP1	45	3.70089e+07	3.70121e+07	m	1347.5	3	845.567	3
NR_029409	chr11	+	1287513	1288513	LOC255512	NM_019009	chr11	-	1252173	1287468	TOLLIP	45	1.28709e+06	1.28806e+06	m	35.9667	1	184.467	2
NM_003401	chr5	+	82409072	82685335	XRCC4	NM_174909	chr5	-	82384420	82409028	TMEM167A	44	8.24086e+07	8.24093e+07	m	71.0333	3	338.9	3
NM_017824	chr10	+	94040899	94103701	2012-03-05	NM_014912	chr10	-	93798376	94040855	CPEB3	44	9.40399e+07	9.40417e+07	m	1006.5	3	77.1333	2
NM_004697	chr9	+	115077734	115095006	PRPF4	NM_139286	chr9	-	115069111	115077690	CDC26	44	1.15077e+08	1.15078e+08	m	611.367	3	360.2	2
NM_003757	chr1	+	32460557	32469792	EIF3I	NM_019118	chr1	-	32454384	32460513	TMEM234	44	3.24603e+07	3.2461e+07	m	1424	3	289.5	3
NM_001252499	chr12	+	2856625	2868952	C12orf32	NM_021953	chr12	-	2837107	2856582	FOXM1	43	2.85582e+06	2.85739e+06	m	264.9	3	609.267	3
NM_001170795	chr2	+	27288722	27293550	C2orf28	NR_028323	chr2	-	27275958	27288679	SLC5A6	43	2.7288e+07	2.72892e+07	m	3984.03	3	479.6	0
NM_001079910	chr12	+	83954229	84163014	LRRIQ1	NM_001100917	chr12	-	83932224	83954186	TSPAN19	43	8.39539e+07	8.39547e+07	m	41.6333	1
NR_037568	chr11	+	64646291	64651417	MRPL49	NM_001997	chr11	-	64644674	64646248	FAU	43	6.46458e+07	6.46467e+07	m	1500.2	3	5035.1	3
NM_024596	chr8	+	6251520	6488548	MCPH1	NR_040040	chr8	-	6248484	6251477	LOC100287015	43	6.25077e+06	6.25202e+06	m	84.6333	2
NM_015962	chr14	+	74249602	74273143	FCF1	NM_001039479	chr14	-	74197707	74249560	KIAA0317	42	7.42492e+07	7.42499e+07	m	482.233	3	618.7	3
NM_024766	chr2	+	44442546	44853233	CAMKMT	NM_001171603	chr2	-	44398251	44442505	PREPL	41	4.44418e+07	4.44429e+07	m	178.9	2	1381.97	3
NM_015971	chr17	+	70769343	70774052	MRPS7	NM_138619	chr17	-	70744288	70769302	GGA3	41	7.07684e+07	7.077e+07	m	765.8	3	178.3	3
NM_020233	chr17	+	10541651	10555600	C17orf48	NM_004589	chr17	-	10524373	10541610	SCO1	41	1.05412e+07	1.05422e+07	m	308.9	2	416.733	3
NR_038320	chr1	+	55453668	55455716	LOC100507634	NM_015306	chr1	-	55304619	55453627	USP24	41	5.54532e+07	5.54541e+07	m			482.767	3
NM_001185094	chr1	+	159354531	159357608	NIT1	NM_012394	chr1	-	159336969	159354490	PFDN2	41	1.59354e+08	1.59355e+08	m	938.133	3	1123.57	3
NM_080413	chr20	+	2769372	2795378	VPS16	NM_022760	chr20	-	2763970	2769332	FAM113A	40	2.76889e+06	2.76963e+06	m	333.967	3	381.667	3
NM_001185093	chr1	+	159354530	159357608	NIT1	NM_012394	chr1	-	159336969	159354490	PFDN2	40	1.59354e+08	1.59355e+08	m	938.133	3	1123.57	3
NM_004551	chr11	+	47557137	47562691	NDUFS3	NM_016506	chr11	-	47550324	47557097	KBTBD4	40	4.75567e+07	4.75575e+07	m	1431.3	3	180.533	3
NR_021487	chr7	+	1576234	1595787	KIAA1908	NM_001134340	chr7	-	1573494	1576194	PSMG3	40	1.57535e+06	1.57786e+06	m	62.5	0	849.467	3
NR_024566	chr18	+	31124233	31144728	ZNF271	NM_001166012	chr18	-	31085020	31124194	ZSCAN30	39	3.1124e+07	3.11246e+07	m	164.2	2
NM_018321	chr5	+	34951576	34961545	BRIX1	NM_002853	chr5	-	34941122	34951537	RAD1	39	3.49506e+07	3.4952e+07	m	342.533	2	382.167	3
NM_001161013	chr7	+	102502563	102527446	ARMC10	NM_001111038	chr7	-	102240543	102502524	FBXL13	39	1.02502e+08	1.02504e+08	m	231.533	2	22.4	0
NM_015983	chr7	+	43932559	43962260	UBE2D4	NM_001077664	chr7	-	43882025	43932521	URGCP	38	4.39322e+07	4.3933e+07	m	555.133	3	266.5	2
NM_001099679	chr9	+	118489401	118503400	TRIM32	NM_001184735	chr9	-	118412943	118489363	ASTN2	38	1.18489e+08	1.1849e+08	m	534.3	3	80.5333	1
NM_138287	chr3	+	123765874	123776739	DTX3L	NM_001146105	chr3	-	123729449	123765837	PARP9	37	1.23766e+08	1.23767e+08	m	504.267	3	303.333	2
NM_019594	chr9	+	130684211	130720138	LRRC8A	NM_004059	chr9	-	130635212	130684175	CCBL1	36	1.30684e+08	1.30685e+08	m	1104.3	3	389.767	3
NR_038431	chr2	+	3583851	3587215	LOC100506054	NM_002936	chr2	-	3570565	3583815	RNASEH1	36	3.58342e+06	3.58465e+06	m			587.367	3
NM_173079	chr17	+	38386107	38399233	RUNDC1	NM_001136042	chr17	-	38356068	38386071	AARSD1	36	3.8385e+07	3.83886e+07	m	350.433	3	277.567	1
NR_026805	chr6	+	135860631	136053669	LINC00271	NM_001134832	chr6	-	135750614	135860596	AHI1	35	1.3586e+08	1.35861e+08	m	14.8	0	317.9	3
NR_015378	chrX	+	46289871	46292614	LOC401588	NM_001039891	chrX	-	46242103	46289836	ZNF674	35	4.62895e+07	4.62903e+07	m	85.7667	0	70.8333	2
NM_020242	chr3	+	44778212	44869752	KIF15	NM_020696	chr3	-	44765239	44778177	KIAA1143	35	4.47778e+07	4.47795e+07	m	369.267	3	837.3	3
NR_038429	chr2	+	3583850	3587215	LOC100506054	NM_002936	chr2	-	3570565	3583815	RNASEH1	35	3.58342e+06	3.58465e+06	m			587.367	3
NM_206886	chr1	+	93418868	93516875	CCDC18	NR_030761	chr1	-	93387886	93418834	TMED5	34	9.34176e+07	9.34201e+07	m	111.333	3	962.967	3
NM_006135	chr1	+	112963597	113015764	CAPZA1	NM_138729	chr1	-	112885935	112963563	ST7L	34	1.12963e+08	1.12966e+08	m	3345.57	3	109.8	2
NR_027442	chr9	+	122595595	122600830	LOC100288842	NM_012164	chr9	-	122559074	122595561	FBXW2	34	1.22595e+08	1.22596e+08	m			930.4	3
NR_046217	chr1	+	71319594	71475994	ZRANB2-AS2	NM_005455	chr1	-	71301561	71319560	ZRANB2	34	7.13189e+07	7.13199e+07	m			1373.1	3
NM_001253816	chr8	+	145553024	145555754	SLC52A2	NM_024555	chr8	-	145549895	145552991	FBXL6	33	1.45553e+08	1.45553e+08	m			232.9	3
NR_039995	chr5	+	87600454	87768247	LOC100505894	NM_153354	chr5	-	87526778	87600421	TMEM161B	33	8.76e+07	8.76009e+07	m			156.9	3
NM_144736	chr2	+	37312277	37329807	C2orf56	NM_005760	chr2	-	37282278	37312244	CEBPZ	33	3.73119e+07	3.73127e+07	m	257.4	3	628.867	3
NM_001042400	chr3	+	135687586	135766560	CEP63	NM_015391	chr3	-	135679235	135687553	ANAPC13	33	1.35687e+08	1.35688e+08	m	113.233	2	1357.57	3
NM_001199287	chr2	+	170259209	170266465	PHOSPHO2	NM_001085447	chr2	-	170210180	170259177	C2orf77	32	1.70259e+08	1.7026e+08	m	136.1	2	16.5	0
NM_152267	chr22	+	29886137	29933005	RNF185	NR_037496	chr22	-	29886047	29886105	MIR3928	32	2.98859e+07	2.98866e+07	m	36.6333	0
NM_017897	chr3	+	25806566	25811029	OXSM	NM_001145294	chr3	-	25735438	25806534	NGLY1	32	2.58062e+07	2.58073e+07	m	557.2	3	710.733	3
NM_025057	chr14	+	73555811	73602548	C14orf45	NM_001249	chr14	-	73502933	73555779	ENTPD5	32	7.35543e+07	7.3556e+07	m	217.5	3	90.8	0
NM_001042400	chr3	+	135687586	135766560	CEP63	NM_001242374	chr3	-	135679235	135687555	ANAPC13	31	1.35687e+08	1.35688e+08	m	113.233	2	1357.57	3
NM_024556	chr11	+	125586828	125638089	FAM118B	NM_001144827	chr11	-	125577198	125586797	RPUSD4	31	1.25586e+08	1.25587e+08	m	225.467	3	475	2
NM_017919	chr9	+	101708735	101776639	STX17	NR_038853	chr9	-	101688420	101708704	LOC441461	31	1.01709e+08	1.0171e+08	m	391.4	3	4236.8	3
NM_001243926	chr3	+	50624296	50661732	MAPKAPK3	NM_013324	chr3	-	50618888	50624266	CISH	30	5.06238e+07	5.06245e+07	m	477.433	3	170.167	0
NR_028514	chr17	+	1366962	1368140	LOC100306951	NM_016532	chr17	-	1344620	1366932	INPP5K	30	1.36633e+06	1.36735e+06	m			287.5	3
NM_001080510	chr17	+	72234506	72241557	METTL23	NM_015167	chr17	-	72226119	72234476	JMJD6	30	7.22337e+07	7.22352e+07	m	1443.37	3	240.333	3
NM_001042552	chr1	+	211031792	211056790	TATDN3	NM_001042549	chr1	-	210966117	211031762	NSL1	30	2.11031e+08	2.11032e+08	m	169.7	3	1191.63	3
NM_001031710	chr7	+	23111877	23181563	KLHL7	NR_046220	chr7	-	23107371	23111847	KLHL7-AS1	30	2.31115e+07	2.31124e+07	m	283.533	3
NM_001013694	chr22	+	25209849	25217904	SRRD	NM_022081	chr22	-	25177445	25209820	HPS4	29	2.52093e+07	2.52101e+07	m	317.833	1	78.5667	2
NM_004237	chr5	+	945968	971164	TRIP13	NM_023924	chr5	-	916849	945939	BRD9	29	945434	946477	m	888.6	3	1039.27	3
NM_031208	chr16	+	1817225	1818909	FAHD1	NM_005326	chr16	-	1799104	1817196	HAGH	29	1.81586e+06	1.81808e+06	m	135.7	3	488.233	3
NR_024388	chr3	+	198153890	198155281	LOC152217	NM_007362	chr3	-	198146669	198153861	NCBP2	29	1.98153e+08	1.98154e+08	m	286.467	3	569.567	3
NM_033028	chr15	+	70765572	70817870	BBS4	NR_002780	chr15	-	70755175	70765543	HIGD2B	29	7.07651e+07	7.07661e+07	m	438.1	3
NM_207352	chr4	+	187349667	187371611	CYP4V2	NR_046264	chr4	-	187347179	187349638	FLJ38576	29	1.87349e+08	1.87351e+08	m	152.267	3	48.0333	2
NM_016183	chr1	+	19450661	19459209	MRTO4	NM_015047	chr1	-	19417170	19450633	KIAA0090	28	1.94503e+07	1.94514e+07	m	383.6	2	141.967	3
NM_001173524	chr1	+	191295174	191321738	TROVE2	NM_015984	chr1	-	191248118	191295146	UCHL5	28	1.91294e+08	1.91296e+08	m	307.1	3	342.733	2
NM_001144028	chr9	+	139219939	139233634	NDOR1	NM_053045	chr9	-	139218355	139219911	TMEM203	28	1.3922e+08	1.3922e+08	m	62.0667	0	1055.07	3
NM_001104586	chr2	+	203485222	203559305	ALS2CR8	NM_018256	chr2	-	203453567	203485194	WDR12	28	2.03484e+08	2.03487e+08	m	19.6667	1	739.5	3
NM_052951	chr20	+	43853982	43873473	DNTTIP1	NM_080614	chr20	-	43836253	43853954	WFDC3	28	4.38536e+07	4.38544e+07	m	411.133	3	73.2333	0
NM_145291	chr4	+	4342824	4374414	ZBTB49	NM_017816	chr4	-	4320329	4342797	LYAR	27	4.34248e+06	4.34311e+06	m	82.1333	0	244.633	3
NM_006331	chr12	+	6950204	6955426	EMG1	NM_001144831	chr12	-	6944775	6950177	PHB2	27	6.94966e+06	6.9507e+06	m	655.433	3	5607.5	3
NM_001047	chr5	+	6686499	6722675	SRD5A1	NM_001193455	chr5	-	6652351	6686473	NSUN2	26	6.68553e+06	6.68738e+06	m	618	3	1231.6	3
NM_017952	chr2	+	86186815	86222791	PTCD3	NM_015425	chr2	-	86106961	86186789	POLR1A	26	8.61865e+07	8.61872e+07	m	641.033	3	144.167	1
NR_045926	chr11	+	3775624	3804177	PGAP2	NM_005387	chr11	-	3689634	3775598	NUP98	26	3.7748e+06	3.77588e+06	m			604.2	3
NM_001099737	chr19	+	12638617	12647646	WDR83	NM_000528	chr19	-	12618321	12638591	MAN2B1	26	1.26383e+07	1.26391e+07	m	263.367	3	775.033	3
NR_021492	chr22	+	49368320	49369221	LOC100144603	NR_027928	chr22	-	49354155	49368294	CHKB-CPT1B	26	4.93677e+07	4.93693e+07	m	50.0667	1
NM_032520	chr16	+	1341900	1353353	GNPTG	NM_001001410	chr16	-	1339241	1341874	C16orf42	26	1.34146e+06	1.34225e+06	m	180.533	1	406.1	3
NM_006818	chr1	+	149298774	149307597	MLLT11	NM_020239	chr1	-	149290070	149298749	CDC42SE1	25	1.49298e+08	1.49299e+08	m	817.133	3	402.067	3
NM_033182	chr1	+	11637500	11645971	FBXO44	NM_012168	chr1	-	11631004	11637475	FBXO2	25	1.16371e+07	1.16375e+07	m	236.6	3	1619.13	3
NM_176818	chr12	+	119368623	119385939	GATC	NM_016399	chr12	-	119366146	119368598	TRIAP1	25	1.19368e+08	1.19369e+08	m	108.1	2	804.6	3
NM_001195653	chr20	+	61809823	61837938	ZGPAT	NM_001134758	chr20	-	61800438	61809799	ARFRP1	24	6.18094e+07	6.18102e+07	m	218.233	3	270.367	3
NM_001861	chr16	+	84390673	84398108	COX4I1	NM_001142288	chr16	-	84369731	84390649	COX4NB	24	8.43903e+07	8.43912e+07	m	4229.73	3	827.567	3
NM_080867	chr14	+	54563593	54585959	SOCS4	NM_007086	chr14	-	54475405	54563569	WDHD1	24	5.45632e+07	5.45641e+07	m	671.167	3	70.2	3
NM_052936	chrX	+	107221554	107284557	ATG4A	NM_002814	chrX	-	107214090	107221530	PSMD10	24	1.07221e+08	1.07222e+08	m	254.1	2	1352.9	3
NM_001199329	chr1	+	74436483	74446736	FPGT	NM_001105659	chr1	-	74264289	74436459	LRRIQ3	24	7.44361e+07	7.44369e+07	m	408.733	3	53.0667	2
NM_173348	chr10	+	74597882	74671945	FAM149B1	NR_024203	chr10	-	74564287	74597859	ECD	23	7.45975e+07	7.45983e+07	m	63.2667	2	500.567	3
NM_004111	chr11	+	61316684	61321290	FEN1	NM_014206	chr11	-	61313177	61316661	C11orf10	23	6.13158e+07	6.13178e+07	m	1685.93	3	5245.67	3
NM_002875	chr15	+	38774618	38811648	RAD51	NR_040058	chr15	-	38773244	38774595	LOC100505648	23	3.87741e+07	3.87752e+07	m	494.3	2
NM_198949	chr7	+	2248382	2257306	NUDT1	NM_013393	chr7	-	2240451	2248359	FTSJ2	23	2.24805e+06	2.24871e+06	m	155.167	3	687	3
NM_022072	chr3	+	95264544	95328320	NSUN3	NM_176815	chr3	-	95259455	95264521	DHFRL1	23	9.52639e+07	9.52652e+07	m	312.067	3	71.9667	2
NM_015373	chr22	+	37382603	37399801	CBY1	NM_001013647	chr22	-	37304070	37382580	LOC646851	23	3.73819e+07	3.73831e+07	m	21.6333	0
NM_080648	chr14	+	19993129	19995771	APEX1	NM_017807	chr14	-	19985046	19993107	OSGEP	22	1.99907e+07	1.9994e+07	m	3403	3	234.2	3
NM_173685	chr8	+	126173264	126448549	NSMCE2	NM_014846	chr8	-	126105684	126173243	KIAA0196	21	1.26173e+08	1.26174e+08	m	374.167	3	503.667	2
NM_012328	chr7	+	107997424	108002530	DNAJB9	NM_001130475	chr7	-	107989906	107997403	THAP5	21	1.07997e+08	1.07998e+08	m	337.8	3	487.533	3
NM_001242336	chr5	+	153398711	153417207	MFAP3	NM_018691	chr5	-	153351457	153398690	FAM114A2	21	1.53398e+08	1.53399e+08	m	704.033	3	250.6	3
NM_000183	chr2	+	26321119	26366837	HADHB	NM_000182	chr2	-	26267007	26321098	HADHA	21	2.63203e+07	2.63218e+07	m	3131	3	1567.43	3
NM_145755	chr3	+	39124155	39155398	TTC21A	NM_031899	chr3	-	39113094	39124134	GORASP1	21	3.91234e+07	3.91244e+07	m	45.4333	0	502.733	3
NM_032213	chr2	+	85435353	85472386	ELMOD3	NM_017750	chr2	-	85422588	85435332	RETSAT	21	8.54348e+07	8.54355e+07	m	51.3667	0	692.5	3
NM_001202438	chr10	+	127398073	127442702	C10orf137	NR_033847	chr10	-	127383848	127398052	FLJ37035	21	1.27398e+08	1.27399e+08	m	595.967	3	13.3333	0
NM_033083	chr3	+	15444067	15459124	EAF1	NM_152396	chr3	-	15426380	15444046	METTL6	21	1.54436e+07	1.54445e+07	m	412.667	3	201.267	3
NM_006101	chr18	+	2561509	2606634	NDC80	NM_022840	chr18	-	2527523	2561489	METTL4	20	2.5608e+06	2.56214e+06	m	369.433	3	234.5	3
NM_001163814	chr10	+	102737282	102744148	C10orf2	NM_176793	chr10	-	102731123	102737262	MRPL43	20	1.02737e+08	1.02738e+08	m	216.167	3	651.533	3
NM_006282	chr20	+	43028533	43142007	STK4	NR_038341	chr20	-	43025853	43028513	STK4-AS1	20	4.30281e+07	4.30291e+07	m	72.2333	3
NM_003869	chr16	+	65525847	65536495	CES2	NM_016062	chr16	-	65523458	65525827	FAM96B	20	6.55254e+07	6.55263e+07	m	535.733	3	1249.07	3
NM_052857	chr17	+	30312661	30314318	ZNF830	NM_006584	chr17	-	30278990	30312641	CCT6B	20	3.03121e+07	3.0313e+07	m	490.367	3	113.5	3
NM_138820	chr5	+	175748389	175749357	HIGD2A	NM_001256539	chr5	-	175743545	175748369	NOP16	20	1.75748e+08	1.75751e+08	m	3231.9	3	350.667	3
NM_033411	chr6	+	83959750	83962975	RWDD2A	NM_001199918	chr6	-	83931311	83959731	PGM3	19	8.39593e+07	8.396e+07	m	173.3	2	226.1	1
NM_181706	chr11	+	31347952	31410958	DNAJC24	NM_181807	chr11	-	31240746	31347933	DCDC1	19	3.13478e+07	3.13483e+07	m	253.867	3
NM_005914	chr8	+	49035315	49053272	MCM4	NM_006904	chr8	-	48848221	49035296	PRKDC	19	4.9035e+07	4.90355e+07	m	968	3	1995.33	3
NM_021974	chr22	+	36679619	36695265	POLR2F	NM_032561	chr22	-	36669002	36679600	C22orf23	19	3.66794e+07	3.668e+07	m	1879.93	3	67.3333	0
NM_018122	chr1	+	172060419	172094305	DARS2	NM_001127181	chr1	-	172035310	172060400	CENPL	19	1.7206e+08	1.72061e+08	m	268.6	3	230.233	3
NM_058169	chr12	+	12401286	12511105	LOH12CR1	NR_024061	chr12	-	12399608	12401268	LOH12CR2	18	1.2401e+07	1.24019e+07	m	313.1	1	32.1	0
NM_022045	chr8	+	121526846	121605056	MTBP	NM_014078	chr8	-	121477263	121526828	MRPL13	18	1.21526e+08	1.21527e+08	m	74.9333	2	713.567	3
NM_001166131	chr17	+	45805579	45813819	EME1	NM_016504	chr17	-	45800226	45805561	MRPL27	18	4.58052e+07	4.58059e+07	m	388.767	3	803	3
NM_052841	chr1	+	32600448	32602511	TSSK3	NM_001167676	chr1	-	32599457	32600431	LOC100128071	17	3.25999e+07	3.26008e+07	m	43.9	0	14.4667	0
NR_034113	chr2	+	25048484	25116069	DNAJC27-AS1	NM_016544	chr2	-	25020008	25048467	DNAJC27	17	2.5048e+07	2.5049e+07	m			222.333	2
NR_038452	chr19	+	52679350	52696666	LOC100505681	NM_007059	chr19	-	52670211	52679333	KPTN	17	5.2679e+07	5.26797e+07	m			335.3	0
NM_001320	chr6	+	31741635	31745822	CSNK2B	NM_001199239	chr6	-	31736984	31741618	GPANK1	17	3.17395e+07	3.17421e+07	m	3670.07	3
NM_001256169	chr6	+	31728165	31733966	APOM	NM_001098534	chr6	-	31714783	31728149	BAG6	16	3.17278e+07	3.17292e+07	m	203.1	3	1777.67	3
NM_002180	chr11	+	68427894	68464645	IGHMBP2	NM_181515	chr11	-	68415321	68427879	MRPL21	15	6.84276e+07	6.84282e+07	m	239.767	3	1761.9	3
NR_036482	chr7	+	29691294	29694384	DPY19L2P3	NR_024278	chr7	-	29652062	29691279	LOC646762	15	2.96905e+07	2.96922e+07	m			325.867	3
NM_012268	chr19	+	45546171	45576230	PLD3	NM_001256441	chr19	-	45518806	45546156	C19orf47	15	4.55457e+07	4.55467e+07	m	1825.43	3	91.8	0
NM_001198784	chr15	+	53488014	53498202	FLJ27352	NM_020739	chr15	-	53434712	53488000	CCPG1	14	5.3487e+07	5.34881e+07	m	207.067	3	353.867	3
NM_201439	chr12	+	41006213	41122032	PPHLN1	NM_033114	chr12	-	40992154	41006199	ZCRB1	14	4.10059e+07	4.10065e+07	m	222.433	3	1330.77	3
NR_027035	chr12	+	93377909	93380475	LOC144486	NM_001042399	chr12	-	93226186	93377895	CCDC41	14	9.33772e+07	9.33783e+07	m	30.3333	1	138.633	2
NM_152988	chr19	+	2279628	2306100	SPPL2B	NM_016199	chr19	-	2272519	2279614	LSM7	14	2.27931e+06	2.27992e+06	m	313.167	2	602.867	3
NM_001166686	chr12	+	46785922	46826454	PFKM	NM_014554	chr12	-	46723023	46785908	SENP1	14	4.67853e+07	4.67866e+07	m	1797.37	3	283.533	3
NM_001167965	chr1	+	43410587	43449136	WDR65	NM_006824	chr1	-	43402431	43410573	EBNA1BP2	14	4.34102e+07	4.34107e+07	m	58.2	0	627.4	3
NM_005005	chr8	+	125620523	125631408	NDUFB9	NM_001146160	chr8	-	125569915	125620510	TATDN1	13	1.2562e+08	1.25621e+08	m	4559.9	3	513.633	3
NM_001145152	chr8	+	17148771	17199904	VPS37A	NM_013354	chr8	-	17131110	17148758	CNOT7	13	1.71482e+07	1.71495e+07	m	1555.37	3	1615.6	3
NM_001193528	chr2	+	174968702	175002549	SCRN3	NM_004882	chr2	-	174921123	174968689	CIR1	13	1.74968e+08	1.74969e+08	m	332.267	3	160.233	2
NM_144721	chr4	+	76658677	76674260	THAP6	NM_015436	chr4	-	76623270	76658664	RCHY1	13	7.66582e+07	7.66595e+07	m	144.7	3	493.4	3
NM_006083	chr5	+	140007567	140022249	IK	NM_001185012	chr5	-	140005131	140007554	NDUFA2	13	1.40007e+08	1.40008e+08	m	1002.37	3	1914.9	3
NM_001131036	chr5	+	80633157	80644721	ZCCHC9	NR_034121	chr5	-	80569139	80633144	LOC100131067	13	8.06328e+07	8.06335e+07	m	275.167	2	99	3
NM_015072	chr14	+	75197303	75491178	TTLL5	NM_007176	chr14	-	75186985	75197291	C14orf1	12	7.51966e+07	7.51995e+07	m	135.167	3	727.933	3
NM_001199163	chr17	+	59258775	59263119	PSMC5	NM_017647	chr17	-	59250524	59258763	FTSJ3	12	5.92581e+07	5.92591e+07	m	1895.37	3	649.367	3
NM_001128612	chr11	+	63750313	63754064	NUDT22	NM_001160392	chr11	-	63747846	63750302	TRPT1	11	6.37497e+07	6.3751e+07	m	9.76667	0	636.033	3
NM_001130447	chr15	+	40628302	40649482	HAUS2	NM_153260	chr15	-	40622011	40628294	LRRC57	8	4.06278e+07	4.06288e+07	m	408.867	3	244.667	3
NM_001184824	chr16	+	66902377	66948670	PRMT7	NM_032178	chr16	-	66892018	66902369	SLC7A6OS	8	6.6902e+07	6.69028e+07	m	862.7	3	239.7	3
NM_014845	chr6	+	110119116	110253327	FIG4	NM_001145128	chr6	-	109920751	110119108	AKD1	8	1.10118e+08	1.1012e+08	m	368.133	2	150.933	2
NR_034093	chr11	+	10519358	10578055	MRVI1-AS1	NM_016422	chr11	-	10489800	10519350	RNF141	8	1.0519e+07	1.05195e+07	m			321.4	3
NM_001199743	chr16	+	23560187	23592569	DCTN5	NM_024675	chr16	-	23521983	23560179	PALB2	8	2.35597e+07	2.35606e+07	m	323.6	3	342.067	3
NM_020948	chr1	+	67163165	67226890	MIER1	NM_024763	chr1	-	67051159	67163158	WDR78	7	6.71626e+07	6.71652e+07	m	139.2	3	48.7	1
NM_003666	chr1	+	167603817	167632404	BLZF1	NM_197972	chr1	-	167368396	167603810	NME7	7	1.67604e+08	1.67605e+08	m	32.7667	2	569.7	3
NM_001256678	chr14	+	34661277	34813035	KIAA0391	NM_017917	chr14	-	34624428	34661270	PPP2R3C	7	3.46599e+07	3.46623e+07	m	822.433	3	353.167	3
NM_001204467	chrX	+	46889560	46931158	RBM10	NM_001135998	chrX	-	46886558	46889553	NDUFB11	7	4.68868e+07	4.689e+07	m	581.5	3	3012.47	3
NM_004712	chr17	+	77261366	77279556	HGS	NM_001040025	chr17	-	77258628	77261359	ARL16	7	7.72605e+07	7.72623e+07	m	2462.77	3	160.6	1
NM_030938	chr17	+	55139644	55272734	VMP1	NM_016077	chr17	-	55129448	55139638	PTRH2	6	5.51392e+07	5.51404e+07	m	544.933	3	448.6	3
NM_033415	chr19	+	19005386	19029987	ARMC6	NM_014884	chr19	-	18962696	19005380	SUGP2	6	1.90049e+07	1.90062e+07	m	289.533	3	867.367	3
NM_000091	chr2	+	227737524	227887752	COL4A3	NM_000092	chr2	-	227575670	227737519	COL4A4	5	2.27736e+08	2.27739e+08	m	54.2333	2	259.7	3
NM_032830	chr16	+	67723999	67760438	CIRH1A	NM_001039690	chr16	-	67709412	67723994	CHTF8	5	6.77234e+07	6.77243e+07	m	859.067	3	1493.4	3
NM_001135816	chr13	+	23361591	23364242	C1QTNF9B-AS1	NM_005932	chr13	-	23202327	23361587	MIPEP	4	2.33608e+07	2.33618e+07	m	123.967	0	213.033	3
NM_145871	chr14	+	76856982	76867693	GSTZ1	NM_013382	chr14	-	76811051	76856978	POMT2	4	7.68555e+07	7.68582e+07	m	122.933	1	195	2
NM_030936	chr7	+	156126113	156162581	RNF32	NR_026865	chr7	-	156123820	156126109	C7orf13	4	1.56126e+08	1.56127e+08	m	120.667	1	116.267	0
NM_004768	chr1	+	70443952	70490289	SRSF11	NM_017768	chr1	-	70383072	70443949	LRRC40	3	7.04435e+07	7.04444e+07	m	4671.97	3	1048.93	3
NM_001080976	chr6	+	116707975	116866135	DSE	NM_003309	chr6	-	116702714	116707973	TSPYL1	2	1.16707e+08	1.16708e+08	m	174.1	2	1273.5	3
