# Supplementary material for: Identification of regulatory regions of bidirectional genes in cervical cancer
Source: BMC Med Genomics. 2013 Jan 23;6(Suppl 1):S5. doi: 10.1186/1755-8794-6-S1-S5 (PMC3552671; doi:10.1186/1755-8794-6-S1-S5)
Supplement: Additional file 3 — Stat1 binding sites of bidirectional promoters with single peak in the middle. [file 1755-8794-6-S1-S5-S3.XLS]

## Sheet: stat1_in_middle
Additional file 3: Stat1 binding sites of bidirectional promoters with single peak in the middle
Bidirectional gene pairs													Regulatory Region		No. of Stat1 binding	Stat1 binding information
Genes on positive strand						Genes on negative strand						Distance b/w TTSs				Chromosome	Start	End	Binding region	Center of Stat1 binding site	Distance b/w the center of Stat1 binding site and TSS(Strand -)	Distance b/w the center of Stat1 binding site and TSS(Strand +)	Position of Stat1 binding site concerning two TSSs
refGene name	Chromosome	Strand	Transcription Start	Transcription End	Alternate name	refGene name	Chromosome	Strand	Transcription End	Transcription Start	Alternate name		Start	End
NM_001184718	chr3	+	157877146	157907251	TIPARP	NR_027954	chr3	-	157873653	157876196	TIPARP-AS1	950	157873341	157877422	1	chr3	157874265	157876750	chr3:157874265-157876750	157875508	688.5	1638.5	l
NR_036554	chr7	+	29692212	29748544	DPY19L2P3	NR_024278	chr7	-	29652062	29691279	LOC646762	933	29690569	29692266	1	chr7	29690911	29692100	chr7:29690911-29692100	29691506	226.5	706.5	m
NM_001161781	chr8	+	94998454	95007472	PDP1	NR_039602	chr8	-	94997425	94997523	MIR378D2	931	94997420	94999025	1	chr8	94998323	94999455	chr8:94998323-94999455	94998889	1366	435	r
NM_024515	chr14	+	99912585	100066393	WDR25	NM_213646	chr14	-	99869877	99911680	WARS	905	99911242	99913275	1	chr14	99910665	99913375	chr14:99910665-99913375	99912020	340	565	m
NM_001193397	chr9	+	130913787	130951046	PPP2R4	NM_000755	chr9	-	130896893	130912891	CRAT	896	130912858	130913968	1	chr9	130913037	130913810	chr9:130913037-130913810	130913424	532.5	363.5	m
NM_153219	chr19	+	60803541	60806316	ZNF524	NM_032836	chr19	-	60794548	60802705	FIZ1	836	60802158	60803574	1	chr19	60802312	60803459	chr19:60802312-60803459	60802886	180.5	655.5	m
NM_003639	chrX	+	153429255	153446455	IKBKG	NM_000402	chrX	-	153412799	153428427	G6PD	828	153426874	153429640	1	chrX	153427880	153429717	chrX:153427880-153429717	153428799	371.5	456.5	m
NM_001161476	chr14	+	99912507	100066393	WDR25	NM_213646	chr14	-	99869877	99911680	WARS	827	99911234	99913274	1	chr14	99910665	99913375	chr14:99910665-99913375	99912020	340	487	m
NM_001161779	chr8	+	94998350	95007472	PDP1	NR_039602	chr8	-	94997425	94997523	MIR378D2	827	94997456	94999034	1	chr8	94998323	94999455	chr8:94998323-94999455	94998889	1366	539	r
NM_003776	chr22	+	17800035	17803596	MRPL40	NM_003325	chr22	-	17698223	17799219	HIRA	816	17799110	17800698	2	chr22	17799269	17800312	chr22:17799269-17800312	17799791	571.5	244.5	m
NM_003776	chr22	+	17800035	17803596	MRPL40	NM_003325	chr22	-	17698223	17799219	HIRA	816	17799110	17800698	2	chr22	17800660	17801001	chr22:17800660-17801001	17800831	1611.5	795.5	r
NM_001161780	chr8	+	94998337	95007472	PDP1	NR_039602	chr8	-	94997425	94997523	MIR378D2	814	94997418	94999024	1	chr8	94998323	94999455	chr8:94998323-94999455	94998889	1366	552	r
NM_001243342	chr17	+	75625025	75679215	CCDC40	NM_019020	chr17	-	75528413	75624242	TBC1D16	783	75624068	75626032	1	chr17	75624748	75625259	chr17:75624748-75625259	75625004	761.5	21.5	m
NM_007197	chr12	+	129212956	129216238	FZD10	NR_033834	chr12	-	129202090	129212176	FLJ31485	780	129210962	129213414	1	chr12	129211700	129212724	chr12:129211700-129212724	129212212	36	744	m
NM_001077511	chr6	+	31234281	31239971	TCF19	NM_001105564	chr6	-	31218194	31233545	CCHCR1	736	31233449	31234917	1	chr6	31233719	31235024	chr6:31233719-31235024	31234372	826.5	90.5	r
NM_018444	chr8	+	94998258	95007472	PDP1	NR_039602	chr8	-	94997425	94997523	MIR378D2	735	94997419	94999024	1	chr8	94998323	94999455	chr8:94998323-94999455	94998889	1366	631	r
NR_027294	chr9	+	38611084	38613277	FAM201A	NM_147195	chr9	-	38561360	38610360	ANKRD18A	724	38609927	38611235	1	chr9	38609863	38611088	chr9:38609863-38611088	38610476	115.5	608.5	m
NM_001046	chr5	+	127447381	127553279	SLC12A2	NR_015360	chr5	-	127385142	127446665	FLJ33630	716	127445810	127447575	1	chr5	127446348	127447824	chr5:127446348-127447824	127447086	421	295	m
NM_001077239	chr11	+	116608661	116661614	RNF214	NM_004716	chr11	-	116580997	116608021	PCSK7	640	116607666	116608771	1	chr11	116607010	116608536	chr11:116607010-116608536	116607773	248	888	l
NM_000333	chr3	+	63825272	63964176	ATXN7	NM_025075	chr3	-	63794585	63824637	THOC7	635	63823680	63825808	2	chr3	63823590	63824546	chr3:63823590-63824546	63824068	569	1204	l
NM_000333	chr3	+	63825272	63964176	ATXN7	NM_025075	chr3	-	63794585	63824637	THOC7	635	63823680	63825808	2	chr3	63825106	63825785	chr3:63825106-63825785	63825446	808.5	173.5	r
NM_052865	chr20	+	17897761	17919762	C20orf72	NM_014426	chr20	-	17870243	17897154	SNX5	607	17896865	17899424	1	chr20	17897055	17898376	chr20:17897055-17898376	17897716	561.5	45.5	m
NR_027251	chr2	+	43307853	43309498	LOC100129726	NM_006887	chr2	-	43303044	43307249	ZFP36L2	604	43304965	43309816	1	chr2	43306521	43308789	chr2:43306521-43308789	43307655	406	198	m
NM_207343	chr11	+	116608613	116661614	RNF214	NM_004716	chr11	-	116580997	116608021	PCSK7	592	116607670	116608772	1	chr11	116607010	116608536	chr11:116607010-116608536	116607773	248	840	l
NM_015997	chr1	+	154964886	154973376	RRNAD1	NM_030980	chr1	-	154959036	154964329	ISG20L2	557	154963902	154965778	1	chr1	154965108	154965667	chr1:154965108-154965667	154965388	1058.5	501.5	r
NM_174899	chr2	+	230495450	230586069	FBXO36	NM_004238	chr2	-	230340173	230494899	TRIP12	551	230493593	230496348	1	chr2	230494945	230496162	chr2:230494945-230496162	230495554	654.5	103.5	r
NM_016576	chr14	+	23771942	23778287	GMPR2	NM_006156	chr14	-	23755896	23771416	NEDD8	526	23770656	23773118	2	chr14	23771082	23772111	chr14:23771082-23772111	23771597	180.5	345.5	m
NM_016576	chr14	+	23771942	23778287	GMPR2	NM_006156	chr14	-	23755896	23771416	NEDD8	526	23770656	23773118	2	chr14	23772590	23772591	chr14:23772590-23772591	23772591	1174.5	648.5	r
NM_178003	chr9	+	130913413	130951046	PPP2R4	NM_000755	chr9	-	130896893	130912891	CRAT	522	130912866	130913953	1	chr9	130913037	130913810	chr9:130913037-130913810	130913424	532.5	10.5	r
NM_018186	chr1	+	168031173	168088853	C1orf112	NM_033418	chr1	-	168028295	168030655	METTL18	518	168029899	168031183	1	chr1	168029848	168031163	chr1:168029848-168031163	168030506	149.5	667.5	l
NR_037856	chr2	+	122124034	122125584	LOC254128	NM_001142273	chr2	-	121811821	122123522	CLASP1	512	122123155	122124469	1	chr2	122122717	122124896	chr2:122122717-122124896	122123807	284.5	227.5	m
NM_007372	chr17	+	59205298	59250409	DDX42	NM_020198	chr17	-	59176341	59204820	CCDC47	478	59204185	59205672	1	chr17	59204298	59205921	chr17:59204298-59205921	59205110	289.5	188.5	m
NM_001320	chr6	+	31741635	31745822	CSNK2B	NM_033177	chr6	-	31736984	31741158	GPANK1	477	31739641	31742107	1	chr6	31740363	31742035	chr6:31740363-31742035	31741199	41	436	m
NM_014749	chr14	+	57964462	58085302	KIAA0586	NM_012460	chr14	-	57945122	57963985	TIMM9	477	57962449	57965415	1	chr14	57963204	57965007	chr14:57963204-57965007	57964106	120.5	356.5	m
NM_014748	chr2	+	27446892	27453498	SNX17	NM_172195	chr2	-	27440722	27446423	EIF2B4	469	27445672	27447256	1	chr2	27446106	27448187	chr2:27446106-27448187	27447147	723.5	254.5	r
NM_024945	chr9	+	85785456	85808807	RMI1	NM_031263	chr9	-	85772817	85785004	HNRNPK	452	85784080	85786111	1	chr9	85783731	85786551	chr9:85783731-85786551	85785141	137	315	m
NM_021947	chr17	+	2153997	2175303	SRR	NM_001170957	chr17	-	1909882	2153563	SMG6	434	2152534	2154368	1	chr17	2153452	2154310	chr17:2153452-2154310	2153881	318	116	m
NM_001164245	chr1	+	184611512	184657126	C1orf27	NM_003292	chr1	-	184547408	184611080	TPR	432	184610537	184613515	1	chr1	184610161	184612031	chr1:184610161-184612031	184611096	16	416	m
NM_152522	chr2	+	153282652	153326013	ARL6IP6	NM_017892	chr2	-	153216352	153282221	PRPF40A	431	153281728	153283420	1	chr2	153281734	153284034	chr2:153281734-153284034	153282884	663	232	r
NM_001127244	chr9	+	130684601	130720138	LRRC8A	NM_004059	chr9	-	130635212	130684175	CCBL1	426	130683541	130684903	1	chr9	130683483	130684999	chr9:130683483-130684999	130684241	66	360	m
NM_001001349	chr17	+	37423119	37431182	NKIRAS2	NM_001144766	chr17	-	37381964	37422709	DNAJC7	410	37422669	37423631	1	chr17	37422814	37423359	chr17:37422814-37423359	37423087	377.5	32.5	m
NM_133439	chr17	+	32841424	32899870	TADA2A	NM_198839	chr17	-	32516039	32841015	ACACA	409	32840435	32841930	1	chr17	32841289	32841941	chr17:32841289-32841941	32841615	600	191	r
NM_021121	chr2	+	206732562	206735898	EEF1B2	NM_001199984	chr2	-	206696047	206732163	NDUFS1	399	206730883	206733532	1	chr2	206731722	206733357	chr2:206731722-206733357	206732540	376.5	22.5	m
NR_033373	chr3	+	47180863	47260610	FLJ39534	NM_014159	chr3	-	47032901	47180471	SETD2	392	47179124	47182510	1	chr3	47179670	47179997	chr3:47179670-47179997	47179834	637.5	1029.5	l
NM_001256510	chr7	+	141084875	141096757	SSBP1	NR_015392	chr7	-	141050606	141084499	FLJ40852	376	141084451	141084922	1	chr7	141084162	141085042	chr7:141084162-141085042	141084602	103	273	m
NR_003545	chr5	+	64956313	64962288	C5orf44	NM_033227	chr5	-	64921262	64955943	TRIM23	370	64953686	64957239	1	chr5	64955558	64957043	chr5:64955558-64957043	64956301	357.5	12.5	m
NM_001177413	chr2	+	55313317	55316493	RPS27A	NM_152385	chr2	-	55253187	55312953	C2orf63	364	55312707	55313781	1	chr2	55312458	55314176	chr2:55312458-55314176	55313317	364	0	NA
NR_034107	chr5	+	52441443	52446709	LOC257396	NM_004531	chr5	-	52429651	52441082	MOCS2	361	52441044	52441828	1	chr5	52440646	52441702	chr5:52440646-52441702	52441174	92	269	m
NR_003020	chr16	+	1955185	1955312	SNORA78	NM_002952	chr16	-	1952062	1954828	RPS2	357	1954508	1955231	1	chr16	1953857	1955269	chr16:1953857-1955269	1954563	265	622	l
NM_001198957	chr1	+	166172420	166311705	DCAF6	NR_026550	chr1	-	166152536	166172063	BRP44	357	166171100	166172867	1	chr1	166170894	166173624	chr1:166170894-166173624	166172259	196	161	m
NM_001204159	chr19	+	53814601	53825475	SPHK2	NM_000979	chr19	-	53810399	53814245	RPL18	356	53813814	53814905	1	chr19	53813858	53814968	chr19:53813858-53814968	53814413	168	188	m
NR_037875	chr2	+	39518060	39681988	LOC728730	NM_003618	chr2	-	39329925	39517723	MAP4K3	337	39516918	39518997	1	chr2	39517111	39519003	chr2:39517111-39519003	39518057	334	3	m
NM_004899	chr2	+	27967060	28415271	BRE	NM_022128	chr2	-	27857769	27966727	RBKS	333	27966527	27967861	1	chr2	27966503	27967807	chr2:27966503-27967807	27967155	428	95	r
NM_001145255	chrX	+	153428755	153446455	IKBKG	NM_000402	chrX	-	153412799	153428427	G6PD	328	153427560	153430648	1	chrX	153427880	153429717	chrX:153427880-153429717	153428799	371.5	43.5	r
NM_001193313	chr7	+	40141099	40866891	C7orf10	NM_138701	chr7	-	40138866	40140776	MPLKIP	323	40140212	40141344	1	chr7	40140165	40141223	chr7:40140165-40141223	40140694	82	405	l
NM_003520	chr6	+	27914418	27914867	HIST1H2BN	NM_003510	chr6	-	27913636	27914096	HIST1H2AK	322	27911932	27915336	2	chr6	27912692	27913445	chr6:27912692-27913445	27913069	1027.5	1349.5	l
NM_003520	chr6	+	27914418	27914867	HIST1H2BN	NM_003510	chr6	-	27913636	27914096	HIST1H2AK	322	27911932	27915336	2	chr6	27913671	27914374	chr6:27913671-27914374	27914023	73.5	395.5	l
NR_024451	chr7	+	139523529	139525909	LOC100134229	NM_030647	chr7	-	139431014	139523210	JHDM1D	319	139522811	139523964	1	chr7	139523093	139523662	chr7:139523093-139523662	139523378	167.5	151.5	m
NM_001130009	chr2	+	17798894	17830113	GEN1	NM_001142286	chr2	-	17708559	17798577	SMC6	317	17797682	17799301	1	chr2	17797673	17799732	chr2:17797673-17799732	17798703	125.5	191.5	m
NM_016147	chr11	+	73560015	73643396	PPME1	NM_015531	chr11	-	73423127	73559712	C2CD3	303	73559630	73560374	1	chr11	73559295	73560697	chr11:73559295-73560697	73559996	284	19	m
NM_178326	chr2	+	242225699	242261944	ATG4B	NM_015963	chr2	-	242172492	242225398	THAP4	301	242225349	242226040	1	chr2	242225412	242225937	chr2:242225412-242225937	242225675	276.5	24.5	m
NM_003910	chr7	+	98844536	98855175	BUD31	NM_014891	chr7	-	98830234	98844241	PDAP1	295	98843050	98844882	1	chr7	98843405	98845147	chr7:98843405-98845147	98844276	35	260	m
NM_001145636	chr1	+	44912980	44963850	C1orf228	NM_024587	chr1	-	44892087	44912686	TMEM53	294	44912344	44913163	1	chr1	44912258	44913542	chr1:44912258-44913542	44912900	214	80	m
NM_003517	chr1	+	148125148	148125585	HIST2H2AC	NM_003528	chr1	-	148122633	148124856	HIST2H2BE	292	148123584	148125327	1	chr1	148124618	148125319	chr1:148124618-148125319	148124969	112.5	179.5	m
NM_012328	chr7	+	107997424	108002530	DNAJB9	NM_182529	chr7	-	107989906	107997133	THAP5	291	107996872	107998358	1	chr7	107996742	107998461	chr7:107996742-107998461	107997602	468.5	177.5	r
NR_024453	chr16	+	372241	382961	LOC100134368	NM_021259	chr16	-	360776	371951	TMEM8A	290	371480	372563	1	chr16	372251	372275	chr16:372251-372275	372263	312	22	r
NM_057175	chr4	+	140442125	140531385	NAA15	NM_002494	chr4	-	140430520	140441838	NDUFC1	287	140441415	140442952	1	chr4	140441232	140443100	chr4:140441232-140443100	140442166	328	41	r
NM_017905	chr13	+	113193308	113252545	TMCO3	NM_001014283	chr13	-	113158134	113193024	DCUN1D2	284	113192633	113193919	1	chr13	113191860	113193588	chr13:113191860-113193588	113192724	300	584	l
NM_001135675	chr8	+	42516095	42527297	C8orf40	NM_001257181	chr8	-	42393136	42515812	SLC20A2	283	42515147	42516820	1	chr8	42515793	42516795	chr8:42515793-42516795	42516294	482	199	r
NM_003639	chrX	+	153429255	153446455	IKBKG	NM_001042351	chrX	-	153412799	153428981	G6PD	274	153426881	153429648	1	chrX	153427880	153429717	chrX:153427880-153429717	153428799	182.5	456.5	l
NR_024148	chr11	+	71317415	71386291	RNF121	NR_029192	chr11	-	71254202	71317141	LOC100133315	274	71316199	71319001	1	chr11	71316580	71318092	chr11:71316580-71318092	71317336	195	79	m
NM_018328	chr2	+	148495049	148987514	MBD5	NM_001190882	chr2	-	148404435	148494776	ORC4	273	148494191	148495193	1	chr2	148494193	148495373	chr2:148494193-148495373	148494783	7	266	m
NM_174923	chr9	+	35648286	35651500	CCDC107	NR_003051	chr9	-	35647747	35648015	RMRP	271	35647792	35649130	1	chr9	35647480	35649148	chr9:35647480-35649148	35648314	299	28	r
NM_052865	chr20	+	17897761	17919762	C20orf72	NM_152227	chr20	-	17870243	17897490	SNX5	271	17896858	17899418	1	chr20	17897055	17898376	chr20:17897055-17898376	17897716	225.5	45.5	m
NR_027706	chr5	+	111783178	111784574	FLJ11235	NM_022140	chr5	-	111526213	111782909	EPB41L4A	269	111782749	111784824	1	chr5	111781459	111783594	chr5:111781459-111783594	111782527	382.5	651.5	l
NM_018328	chr2	+	148495049	148987514	MBD5	NM_001190879	chr2	-	148404435	148494786	ORC4	263	148494185	148495190	1	chr2	148494193	148495373	chr2:148494193-148495373	148494783	3	266	l
NM_005869	chr5	+	64100510	64350346	CWC27	NM_173829	chr5	-	64049733	64100252	SREK1IP1	258	64099732	64100812	1	chr5	64099590	64101389	chr5:64099590-64101389	64100490	237.5	20.5	m
NM_199193	chr2	+	27966985	28415271	BRE	NM_022128	chr2	-	27857769	27966727	RBKS	258	27966528	27967857	1	chr2	27966503	27967807	chr2:27966503-27967807	27967155	428	170	r
NM_002882	chr22	+	18485023	18494704	RANBP1	NM_182984	chr22	-	18479397	18484768	TRMT2A	255	18483461	18485253	1	chr22	18484526	18485069	chr22:18484526-18485069	18484798	29.5	225.5	m
NM_000996	chr3	+	199161448	199167118	RPL35A	NM_001134435	chr3	-	199100344	199161193	IQCG	255	199161167	199161871	1	chr3	199160517	199161885	chr3:199160517-199161885	199161201	8	247	m
NR_029661	chr12	+	61283732	61283816	MIRLET7I	NM_175895	chr12	-	61281797	61283481	C12orf61	251	61282057	61285448	1	chr12	61282301	61284021	chr12:61282301-61284021	61283161	320	571	l
NM_001320	chr6	+	31741635	31745822	CSNK2B	NM_001199240	chr6	-	31736984	31741386	GPANK1	249	31739680	31742110	1	chr6	31740363	31742035	chr6:31740363-31742035	31741199	187	436	l
NM_175055	chr1	+	226712430	226712882	HIST3H2BB	NM_033445	chr1	-	226711687	226712183	HIST3H2A	247	226711596	226712985	1	chr1	226711412	226713165	chr1:226711412-226713165	226712289	105.5	141.5	m
NM_001199692	chr7	+	150386231	150404547	SLC4A2	NM_001164410	chr7	-	150381834	150385985	CDK5	246	150385823	150386750	1	chr7	150385551	150386760	chr7:150385551-150386760	150386156	170.5	75.5	m
NM_018663	chr12	+	131774264	131791650	PXMP2	NM_006231	chr12	-	131710420	131774018	POLE	246	131773503	131774616	1	chr12	131773659	131774510	chr12:131773659-131774510	131774085	66.5	179.5	m
NM_001199018	chr15	+	68972072	69129490	LRRC49	NM_020147	chr15	-	68960734	68971826	THAP10	246	68971283	68972159	1	chr15	68971567	68972648	chr15:68971567-68972648	68972108	281.5	35.5	r
NM_016090	chr11	+	113776593	113784845	RBM7	NM_019021	chr11	-	113767379	113776349	C11orf71	244	113775710	113777199	1	chr11	113775604	113777116	chr11:113775604-113777116	113776360	11	233	m
NM_197977	chr9	+	103200983	103212763	ZNF189	NM_019051	chr9	-	103192069	103200740	MRPL50	243	103200265	103201039	1	chr9	103200016	103201903	chr9:103200016-103201903	103200960	219.5	23.5	m
NM_001100621	chr17	+	68740370	68756690	C17orf80	NM_032837	chr17	-	68715086	68740128	FAM104A	242	68739555	68740975	1	chr17	68739210	68741174	chr17:68739210-68741174	68740192	64	178	m
NM_199074	chr3	+	49032911	49035930	NDUFAF3	NR_029948	chr3	-	49032584	49032671	MIR425	240	49032268	49033807	1	chr3	49033709	49034773	chr3:49033709-49034773	49034241	1570	1330	r
NM_001256680	chr14	+	34661508	34813035	KIAA0391	NM_017917	chr14	-	34624428	34661270	PPP2R3C	238	34659929	34662364	2	chr14	34660040	34660153	chr14:34660040-34660153	34660097	1173.5	1411.5	l
NM_001256680	chr14	+	34661508	34813035	KIAA0391	NM_017917	chr14	-	34624428	34661270	PPP2R3C	238	34659929	34662364	2	chr14	34660463	34661898	chr14:34660463-34661898	34661181	89.5	327.5	l
NM_017975	chr15	+	64584484	64628876	ZWILCH	NM_000968	chr15	-	64578706	64584247	RPL4	237	64583746	64585176	1	chr15	64583773	64585154	chr15:64583773-64585154	64584464	216.5	20.5	m
NM_001080419	chr17	+	71292514	71333481	UNK	NR_039892	chr17	-	71292196	71292283	MIR4738	231	71291410	71293521	1	chr17	71292010	71293579	chr17:71292010-71293579	71292795	511.5	280.5	r
NM_080670	chr5	+	139924603	139928867	SLC35A4	NM_133173	chr5	-	139918036	139924373	APBB3	230	139923571	139924912	1	chr5	139923830	139925528	chr5:139923830-139925528	139924679	306	76	r
NM_133338	chr5	+	68701394	68746387	RAD17	NM_016283	chr5	-	68683308	68701165	TAF9	229	68700220	68701712	1	chr5	68700413	68701760	chr5:68700413-68701760	68701087	78.5	307.5	l
NR_038903	chr11	+	82460755	82462402	LOC100506233	NM_014488	chr11	-	82370125	82460532	RAB30	223	82460171	82461150	1	chr11	82459622	82461177	chr11:82459622-82461177	82460400	132.5	355.5	l
NR_024585	chr10	+	79356575	79359589	LOC100128292	NM_004747	chr10	-	79220554	79356354	DLG5	221	79355569	79357183	1	chr10	79356499	79356768	chr10:79356499-79356768	79356634	279.5	58.5	r
NM_172002	chr22	+	27468042	27483496	HSCB	NM_007194	chr22	-	27413730	27467822	CHEK2	220	27465810	27468728	1	chr22	27467449	27468900	chr22:27467449-27468900	27468175	352.5	132.5	r
NM_025194	chr19	+	45914847	45938605	ITPKC	NM_024876	chr19	-	45889273	45914630	ADCK4	217	45914208	45915925	1	chr19	45912283	45915903	chr19:45912283-45915903	45914093	537	754	l
NM_025180	chr3	+	135687736	135766560	CEP63	NM_001242375	chr3	-	135679235	135687521	ANAPC13	215	135686812	135688414	1	chr3	135686549	135688342	chr3:135686549-135688342	135687446	75.5	290.5	l
NM_017841	chr11	+	60954172	60970815	SDHAF2	NM_024811	chr11	-	60926695	60953959	CPSF7	213	60952498	60954605	1	chr11	60953517	60954672	chr11:60953517-60954672	60954095	135.5	77.5	m
NM_013362	chr19	+	49309387	49329095	ZNF225	NR_033341	chr19	-	49301331	49309176	LOC100379224	211	49309061	49310051	2	chr19	49308905	49309621	chr19:49308905-49309621	49309263	87	124	m
NM_013362	chr19	+	49309387	49329095	ZNF225	NR_033341	chr19	-	49301331	49309176	LOC100379224	211	49309061	49310051	2	chr19	49309848	49309952	chr19:49309848-49309952	49309900	724	513	r
NM_006763	chr1	+	201541286	201545352	BTG2	NR_034150	chr1	-	201534508	201541076	LOC730227	210	201540713	201541662	1	chr1	201540712	201542735	chr1:201540712-201542735	201541724	647.5	437.5	r
NM_021079	chr17	+	40494205	40541908	NMT1	NM_024819	chr17	-	40456231	40493999	DCAKD	206	40493542	40494676	1	chr17	40493569	40494680	chr17:40493569-40494680	40494125	125.5	80.5	m
NM_015353	chr17	+	70554873	70573576	KCTD2	NM_006356	chr17	-	70546549	70554669	ATP5H	204	70554189	70554972	1	chr17	70554195	70554966	chr17:70554195-70554966	70554581	88.5	292.5	l
NM_022786	chr1	+	229181445	229203102	ARV1	NM_001122835	chr1	-	229108609	229181241	TTC13	204	229180942	229181904	1	chr1	229180999	229181918	chr1:229180999-229181918	229181459	217.5	13.5	r
NR_038835	chr7	+	156496311	156501879	LOC645249	NM_005515	chr7	-	156490307	156496108	MNX1	203	156495524	156496628	1	chr7	156495716	156496631	chr7:156495716-156496631	156496174	65.5	137.5	m
NM_024741	chr11	+	46678892	46684042	ZNF408	NM_004308	chr11	-	46655207	46678696	ARHGAP1	196	46678254	46679149	1	chr11	46678356	46679298	chr11:46678356-46679298	46678827	131	65	m
NM_000293	chr16	+	46052710	46292935	PHKB	NM_030790	chr16	-	45746798	46052516	ITFG1	194	46051436	46053521	1	chr16	46051853	46053817	chr16:46051853-46053817	46052835	319	125	r
NM_022551	chr6	+	33347829	33352259	RPS18	NM_022553	chr6	-	33326026	33347640	VPS52	189	33347173	33348290	1	chr6	33347011	33348218	chr6:33347011-33348218	33347615	25.5	214.5	l
NM_002800	chr6	+	32929915	32935606	PSMB9	NM_000593	chr6	-	32920963	32929726	TAP1	189	32929211	32930280	1	chr6	32928149	32930272	chr6:32928149-32930272	32929211	515.5	704.5	l
NM_016123	chr12	+	42439013	42469613	IRAK4	NM_001098615	chr12	-	42408678	42438828	PUS7L	185	42438449	42439578	1	chr12	42438296	42439700	chr12:42438296-42439700	42438998	170	15	m
NM_016123	chr12	+	42439013	42469613	IRAK4	NM_001098614	chr12	-	42408678	42438829	PUS7L	184	42438460	42439586	1	chr12	42438296	42439700	chr12:42438296-42439700	42438998	169	15	m
NM_025180	chr3	+	135687736	135766560	CEP63	NM_015391	chr3	-	135679235	135687553	ANAPC13	183	135686878	135688415	1	chr3	135686549	135688342	chr3:135686549-135688342	135687446	107.5	290.5	l
NR_024458	chr13	+	44813479	44863618	TPT1-AS1	NM_003295	chr13	-	44809303	44813297	TPT1	182	44811822	44814236	1	chr13	44812493	44814515	chr13:44812493-44814515	44813504	207	25	r
NM_025180	chr3	+	135687736	135766560	CEP63	NM_001242374	chr3	-	135679235	135687555	ANAPC13	181	135686862	135688408	1	chr3	135686549	135688342	chr3:135686549-135688342	135687446	109.5	290.5	l
NM_020818	chr14	+	92869317	93243442	UNC79	NM_018167	chr14	-	92823726	92869138	BTBD7	179	92867591	92869829	1	chr14	92868345	92870015	chr14:92868345-92870015	92869180	42	137	m
NM_033506	chr7	+	100021891	100036676	FBXO24	NM_002319	chr7	-	100009569	100021712	LRCH4	179	100021262	100022321	1	chr7	100021218	100022355	chr7:100021218-100022355	100021787	74.5	104.5	m
NR_038337	chr20	+	42273139	42288081	LOC100505783	NM_016470	chr20	-	42257994	42272960	C20orf111	179	42272836	42273491	1	chr20	42272488	42273456	chr20:42272488-42273456	42272972	12	167	m
NM_198046	chr10	+	99195936	99207117	ZDHHC16	NM_016046	chr10	-	99185655	99195758	EXOSC1	178	99195402	99196349	1	chr10	99195292	99196454	chr10:99195292-99196454	99195873	115	63	m
NR_037857	chr2	+	122123699	122202606	LOC254128	NM_001142273	chr2	-	121811821	122123522	CLASP1	177	122123163	122124481	1	chr2	122122717	122124896	chr2:122122717-122124896	122123807	284.5	107.5	r
NR_039994	chr5	+	87600596	87768247	LOC100505894	NM_153354	chr5	-	87526778	87600421	TMEM161B	175	87599976	87600959	1	chr5	87599586	87601365	chr5:87599586-87601365	87600476	54.5	120.5	m
NR_003574	chr16	+	2330923	2416701	ABCA17P	NM_001089	chr16	-	2265879	2330748	ABCA3	175	2330087	2331416	1	chr16	2330676	2331260	chr16:2330676-2331260	2330968	220	45	r
NR_038338	chr20	+	42273135	42288081	LOC100505783	NM_016470	chr20	-	42257994	42272960	C20orf111	175	42272705	42273513	1	chr20	42272488	42273456	chr20:42272488-42273456	42272972	12	163	m
NR_037628	chr20	+	43919626	43941176	ZSWIM3	NM_005469	chr20	-	43903766	43919455	ACOT8	171	43919013	43920236	1	chr20	43918917	43919918	chr20:43918917-43919918	43919418	37.5	208.5	l
NM_138381	chr3	+	16281670	16322598	OXNAD1	NM_206831	chr3	-	16273571	16281500	DPH3	170	16280697	16282147	1	chr3	16280666	16282091	chr3:16280666-16282091	16281379	121.5	291.5	l
NR_003142	chr16	+	1954997	1955506	SNHG9	NM_002952	chr16	-	1952062	1954828	RPS2	169	1954506	1955208	1	chr16	1953857	1955269	chr16:1953857-1955269	1954563	265	434	l
NM_024744	chr2	+	203485361	203559305	ALS2CR8	NM_018256	chr2	-	203453567	203485194	WDR12	167	203484090	203487199	1	chr2	203484301	203485253	chr2:203484301-203485253	203484777	417	584	l
NM_032272	chr8	+	145231292	145234503	MAF1	NR_038270	chr8	-	145225527	145231126	SHARPIN	166	145231083	145231995	1	chr8	145230283	145231990	chr8:145230283-145231990	145231137	10.5	155.5	m
NM_019116	chr16	+	23476362	23493211	UBFD1	NR_003501	chr16	-	23440834	23476197	EARS2	165	23475713	23476771	1	chr16	23475673	23476591	chr16:23475673-23476591	23476132	65	230	l
NM_004404	chr2	+	241903953	241942114	2012-09-02	NM_005336	chr2	-	241815354	241903788	HDLBP	165	241902566	241905004	1	chr2	241902688	241904689	chr2:241902688-241904689	241903689	99.5	264.5	l
NM_003450	chr16	+	3391190	3399365	ZNF174	NM_017810	chr16	-	3372085	3391026	ZNF434	164	3390523	3391720	1	chr16	3390721	3391650	chr16:3390721-3391650	3391186	159.5	4.5	m
NM_032272	chr8	+	145231292	145234503	MAF1	NM_030974	chr8	-	145225523	145231128	SHARPIN	164	145231085	145231992	1	chr8	145230283	145231990	chr8:145230283-145231990	145231137	8.5	155.5	m
NM_153035	chr1	+	54291861	54338004	TCEANC2	NM_004872	chr1	-	54269936	54291699	TMEM59	162	54289820	54292336	1	chr1	54290352	54292323	chr1:54290352-54292323	54291338	361.5	523.5	l
NM_032327	chr10	+	99195919	99207117	ZDHHC16	NM_016046	chr10	-	99185655	99195758	EXOSC1	161	99195410	99196353	1	chr10	99195292	99196454	chr10:99195292-99196454	99195873	115	46	m
NM_020768	chr5	+	143530629	143837137	KCTD16	NM_001024947	chr5	-	143517919	143530471	YIPF5	158	143530026	143530873	1	chr5	143529791	143530806	chr5:143529791-143530806	143530299	172.5	330.5	l
NM_021131	chr9	+	130913048	130951046	PPP2R4	NM_000755	chr9	-	130896893	130912891	CRAT	157	130912868	130913922	1	chr9	130913037	130913810	chr9:130913037-130913810	130913424	532.5	375.5	r
NM_017906	chr6	+	10803173	10817956	PAK1IP1	NR_026736	chr6	-	10779636	10803016	C6orf52	157	10802396	10803673	1	chr6	10802539	10803434	chr6:10802539-10803434	10802987	29.5	186.5	l
NM_018725	chr3	+	53855616	53874867	IL17RB	NM_018397	chr3	-	53825363	53855460	CHDH	156	53854496	53857519	1	chr3	53854504	53855925	chr3:53854504-53855925	53855215	245.5	401.5	l
NM_017691	chr15	+	68971981	69129490	LRRC49	NM_020147	chr15	-	68960734	68971826	THAP10	155	68971286	68972163	1	chr15	68971567	68972648	chr15:68971567-68972648	68972108	281.5	126.5	r
NM_032195	chr21	+	33837219	33854843	SON	NM_001136005	chr21	-	33798107	33837065	GART	154	33836611	33837948	1	chr21	33836069	33837885	chr21:33836069-33837885	33836977	88	242	l
NM_182975	chr1	+	90233265	90244588	ZNF326	NR_002830	chr1	-	90231411	90233113	GEMIN8P4	152	90232990	90233820	1	chr1	90232362	90233934	chr1:90232362-90233934	90233148	35	117	m
NM_001195422	chr19	+	17306790	17314540	GTPBP3	NM_020959	chr19	-	17295031	17306638	ANO8	152	17305834	17306941	1	chr19	17305687	17306973	chr19:17305687-17306973	17306330	308	460	l
NM_024515	chr14	+	99912585	100066393	WDR25	NM_213645	chr14	-	99869877	99912433	WARS	152	99911279	99913276	1	chr14	99910665	99913375	chr14:99910665-99913375	99912020	413	565	l
NM_001011720	chr8	+	71744153	71810731	XKR9	NM_016027	chr8	-	71712054	71744001	LACTB2	152	71743619	71744161	1	chr8	71743209	71744366	chr8:71743209-71744366	71743788	213.5	365.5	l
NR_028492	chr10	+	89568049	89595349	CFL1P1	NM_032810	chr10	-	89502854	89567897	ATAD1	152	89567170	89568574	1	chr10	89567457	89568858	chr10:89567457-89568858	89568158	260.5	108.5	r
NM_012242	chr10	+	53744046	53747423	DKK1	NR_038277	chr10	-	53726613	53743894	LOC100506939	152	53743834	53744357	1	chr10	53743489	53745541	chr10:53743489-53745541	53744515	621	469	r
NM_032195	chr21	+	33837219	33854843	SON	NM_001136006	chr21	-	33798107	33837068	GART	151	33836590	33837934	1	chr21	33836069	33837885	chr21:33836069-33837885	33836977	91	242	l
NM_001166693	chr4	+	88075177	88281230	AFF1	NR_038841	chr4	-	88065069	88075026	LOC100506746	151	88074809	88075612	1	chr4	88074429	88076754	chr4:88074429-88076754	88075592	565.5	414.5	r
NM_014455	chr1	+	144322392	144400133	RNF115	NM_006468	chr1	-	144303961	144322241	POLR3C	151	144321740	144322750	1	chr1	144321798	144322977	chr1:144321798-144322977	144322388	146.5	4.5	m
NM_016123	chr12	+	42439013	42469613	IRAK4	NM_031292	chr12	-	42408678	42438863	PUS7L	150	42438471	42439589	1	chr12	42438296	42439700	chr12:42438296-42439700	42438998	135	15	m
NM_001198784	chr15	+	53488014	53498202	FLJ27352	NM_004748	chr15	-	53434712	53487866	CCPG1	148	53487021	53488129	1	chr15	53487058	53488624	chr15:53487058-53488624	53487841	25	173	l
NR_039680	chr8	+	62789900	62789972	MIR4470	NM_001164754	chr8	-	62698822	62789753	ASPH	147	62789038	62790987	1	chr8	62789006	62790552	chr8:62789006-62790552	62789779	26	121	m
NM_006303	chr7	+	6015407	6029991	AIMP2	NR_003085	chr7	-	5979395	6015263	PMS2	144	6014756	6015771	1	chr7	6014863	6015770	chr7:6014863-6015770	6015317	53.5	90.5	m
NR_034137	chr11	+	10836339	10857399	LOC729013	NM_001143667	chr11	-	10830826	10836196	ZBED5	143	10835225	10837464	1	chr11	10835199	10837112	chr11:10835199-10837112	10836156	40.5	183.5	l
NR_046347	chr2	+	85683475	85729918	USP39	NR_033179	chr2	-	85679180	85683333	TMEM150A	142	85683172	85684036	1	chr2	85682792	85683975	chr2:85682792-85683975	85683384	50.5	91.5	m
NM_025155	chr11	+	73265680	73316427	PAAF1	NM_016565	chr11	-	73261360	73265538	CHCHD8	142	73265105	73266175	1	chr11	73265168	73266164	chr11:73265168-73266164	73265666	128	14	m
NM_013300	chr12	+	109390614	109412575	FAM216A	NM_016301	chr12	-	109374673	109390472	GPN3	142	109390058	109392846	1	chr12	109390171	109391654	chr12:109390171-109391654	109390913	440.5	298.5	r
NR_003003	chr18	+	45594390	45594811	SCARNA17	NM_006111	chr18	-	45563871	45594249	ACAA2	141	45593167	45596463	1	chr18	45593767	45595096	chr18:45593767-45595096	45594432	182.5	41.5	r
NM_031423	chr1	+	161558346	161592177	NUF2	NM_001254748	chr1	-	161378712	161558205	RGS5	141	161557458	161558906	1	chr1	161557297	161558918	chr1:161557297-161558918	161558108	97.5	238.5	l
NM_002408	chr14	+	49157238	49159949	MGAT2	NM_001001	chr14	-	49155156	49157099	RPL36AL	139	49156767	49157787	1	chr14	49156682	49157950	chr14:49156682-49157950	49157316	217	78	r
NM_001093729	chr18	+	64533470	64873406	CCDC102B	NM_019022	chr18	-	64491904	64533333	TMX3	137	64532790	64533756	1	chr18	64532562	64533946	chr18:64532562-64533946	64533254	79	216	l
NM_207038	chr15	+	54998124	55368006	TCF12	NR_015419	chr15	-	54965659	54997989	LOC145783	135	54997638	54998358	1	chr15	54997335	54999705	chr15:54997335-54999705	54998520	531	396	r
NM_031903	chr7	+	42938463	42943978	MRPL32	NM_002787	chr7	-	42922986	42938330	PSMA2	133	42938023	42938960	1	chr7	42937659	42939676	chr7:42937659-42939676	42938668	337.5	204.5	r
NM_017841	chr11	+	60954172	60970815	SDHAF2	NM_001142565	chr11	-	60926695	60954040	CPSF7	132	60952485	60954605	1	chr11	60953517	60954672	chr11:60953517-60954672	60954095	54.5	77.5	m
NM_001008388	chr4	+	104009575	104033412	CISD2	NM_181893	chr4	-	103936216	104009444	UBE2D3	131	104009077	104010457	1	chr4	104009161	104010435	chr4:104009161-104010435	104009798	354	223	r
NM_005983	chr5	+	36187901	36219899	SKP2	NM_001007527	chr5	-	36139170	36187772	LMBRD2	129	36187240	36188317	1	chr5	36186770	36188918	chr5:36186770-36188918	36187844	72	57	m
NM_002813	chr12	+	120811028	120840154	PSMD9	NM_001171993	chr12	-	120761815	120810900	HPD	128	120810702	120811465	1	chr12	120810504	120811580	chr12:120810504-120811580	120811042	142	14	r
NR_030159	chr16	+	15644651	15644730	MIR484	NM_001184999	chr16	-	15595726	15644524	KIAA0430	127	15644028	15645172	1	chr16	15643851	15645248	chr16:15643851-15645248	15644550	25.5	101.5	m
NR_040022	chr6	+	166676108	166684947	LOC100289495	NM_145169	chr6	-	166653505	166675981	SFT2D1	127	166675700	166676562	1	chr6	166675850	166676591	chr6:166675850-166676591	166676221	239.5	112.5	r
NM_017592	chr19	+	44573802	44583043	MED29	NM_019088	chr19	-	44568109	44573675	PAF1	127	44572733	44574255	1	chr19	44573040	44574122	chr19:44573040-44574122	44573581	94	221	l
NM_001255980	chr1	+	152206938	152213464	CREB3L4	NM_014437	chr1	-	152198211	152206812	SLC39A1	126	152206108	152207134	1	chr1	152205831	152207351	chr1:152205831-152207351	152206591	221	347	l
NM_001098621	chr14	+	92721127	92723178	C14orf109	NM_022151	chr14	-	92718293	92721002	MOAP1	125	92720369	92721709	1	chr14	92720387	92721597	chr14:92720387-92721597	92720992	10	135	l
NR_040062	chr15	+	38118803	38136493	LOC100131089	NM_003134	chr15	-	38115182	38118681	SRP14	122	38118363	38119192	1	chr15	38118421	38119010	chr15:38118421-38119010	38118716	34.5	87.5	m
NR_039989	chr5	+	8510799	8516209	LOC100505738	NR_039984	chr5	-	8386595	8510677	LOC729506	122	8510190	8511420	1	chr5	8510021	8511560	chr5:8510021-8511560	8510791	113.5	8.5	m
NM_001001556	chr15	+	47235267	47409294	GALK2	NM_004236	chr15	-	47204762	47235146	COPS2	121	47234439	47235759	1	chr15	47234610	47235987	chr15:47234610-47235987	47235299	152.5	31.5	r
NM_001005751	chr10	+	51497689	51563275	FAM21A	NR_038275	chr10	-	51450947	51497569	FLJ31813	120	51497421	51498119	1	chr10	51497523	51497931	chr10:51497523-51497931	51497727	158	38	r
NM_004632	chr1	+	153925508	153975424	DAP3	NM_139121	chr1	-	153895856	153925388	YY1AP1	120	153924490	153926342	1	chr1	153924915	153925675	chr1:153924915-153925675	153925295	93	213	l
NM_207196	chr1	+	153290385	153301876	ADAM15	NR_040772	chr1	-	153284291	153290265	LOC100505666	120	153289239	153291781	1	chr1	153289037	153290258	chr1:153289037-153290258	153289648	617.5	737.5	l
NM_031480	chr6	+	7335060	7363269	RIOK1	NM_001170692	chr6	-	7271885	7334941	CAGE1	119	7334457	7335357	1	chr6	7334490	7335918	chr6:7334490-7335918	7335204	263	144	r
NR_046229	chr6	+	2190985	2358824	LOC100508120	NM_001500	chr6	-	1569033	2190867	GMDS	118	2189871	2192185	1	chr6	2190639	2191726	chr6:2190639-2191726	2191183	315.5	197.5	r
NM_001199851	chr1	+	153925505	153975424	DAP3	NM_139121	chr1	-	153895856	153925388	YY1AP1	117	153924492	153926349	1	chr1	153924915	153925675	chr1:153924915-153925675	153925295	93	210	l
NM_001609	chr10	+	124758418	124807796	ACADSB	NM_022466	chr10	-	124743186	124758301	IKZF5	117	124757659	124758928	1	chr10	124757135	124758700	chr10:124757135-124758700	124757918	383.5	500.5	l
NM_004328	chr2	+	219232622	219236410	BCS1L	NM_001105537	chr2	-	219210883	219232505	ZNF142	117	219231731	219233097	1	chr2	219231671	219233052	chr2:219231671-219233052	219232362	143.5	260.5	l
NM_018328	chr2	+	148495049	148987514	MBD5	NM_181741	chr2	-	148404435	148494933	ORC4	116	148494187	148495212	1	chr2	148494193	148495373	chr2:148494193-148495373	148494783	150	266	l
NM_198150	chr5	+	94916580	94966562	ARSK	NM_014639	chr5	-	94825354	94916465	TTC37	115	94916008	94916973	1	chr5	94915964	94917052	chr5:94915964-94917052	94916508	43	72	m
NM_001040152	chr7	+	94123572	94136942	PEG10	NM_003919	chr7	-	94052471	94123457	SGCE	115	94122198	94123618	1	chr7	94122190	94123412	chr7:94122190-94123412	94122801	656	771	l
NM_001204158	chr19	+	53814359	53825475	SPHK2	NM_000979	chr19	-	53810399	53814245	RPL18	114	53813816	53814903	1	chr19	53813858	53814968	chr19:53813858-53814968	53814413	168	54	r
NM_001177413	chr2	+	55313317	55316493	RPS27A	NM_001135598	chr2	-	55253187	55313203	C2orf63	114	55312803	55313746	1	chr2	55312458	55314176	chr2:55312458-55314176	55313317	114	0	NA
NM_173618	chr16	+	29915031	29924613	INO80E	NM_003609	chr16	-	29911142	29914918	HIRIP3	113	29912842	29915559	1	chr16	29913836	29915274	chr16:29913836-29915274	29914555	363	476	l
NM_005710	chrX	+	48640482	48645364	PQBP1	NM_001167947	chrX	-	48635673	48640370	TIMM17B	112	48639394	48640583	1	chrX	48639306	48640813	chrX:48639306-48640813	48640060	310.5	422.5	l
NM_001002800	chr3	+	161600123	161635435	SMC4	NM_001190241	chr3	-	161457467	161600014	IFT80	109	161599839	161600437	1	chr3	161599305	161601064	chr3:161599305-161601064	161600185	170.5	61.5	r
NM_001938	chr1	+	93584065	93600736	DR1	NR_034089	chr1	-	93548253	93583956	LOC100131564	109	93583457	93584487	1	chr1	93583597	93585231	chr1:93583597-93585231	93584414	458	349	r
NM_001135674	chr8	+	42515921	42527297	C8orf40	NM_001257181	chr8	-	42393136	42515812	SLC20A2	109	42515162	42516821	1	chr8	42515793	42516795	chr8:42515793-42516795	42516294	482	373	r
NM_153358	chr19	+	12582731	12601676	ZNF791	NM_020714	chr19	-	12547919	12582623	ZNF490	108	12582301	12583298	1	chr19	12582316	12582870	chr19:12582316-12582870	12582593	30	138	l
NR_026963	chr22	+	26645363	26728667	TTC28-AS1	NM_012399	chr22	-	26577656	26645255	PITPNB	108	26644545	26646022	1	chr22	26644302	26646285	chr22:26644302-26646285	26645294	38.5	69.5	m
NM_001144955	chr15	+	47700517	47724625	DTWD1	NM_152647	chr15	-	47407883	47700410	C15orf33	107	47699967	47700883	1	chr15	47700063	47700800	chr15:47700063-47700800	47700432	21.5	85.5	m
NR_026971	chr12	+	9109039	9111918	LOC144571	NR_034140	chr12	-	9099451	9108933	C12orf33	106	9106242	9109307	1	chr12	9107170	9109675	chr12:9107170-9109675	9108423	510.5	616.5	l
NM_000628	chr21	+	33560541	33591390	IL10RB	NR_038974	chr21	-	33559806	33560435	LOC100288432	106	33560328	33561404	1	chr21	33559924	33561473	chr21:33559924-33561473	33560699	263.5	157.5	r
NM_001080432	chr16	+	52295375	52705880	FTO	NM_001127897	chr16	-	52191318	52295272	RPGRIP1L	103	52295028	52295892	1	chr16	52294928	52295781	chr16:52294928-52295781	52295355	82.5	20.5	m
NM_001008388	chr4	+	104009575	104033412	CISD2	NM_181890	chr4	-	103936216	104009473	UBE2D3	102	104009079	104010465	1	chr4	104009161	104010435	chr4:104009161-104010435	104009798	325	223	r
NM_144574	chr14	+	101675941	101746620	WDR20	NM_001017963	chr14	-	101616827	101675839	HSP90AA1	102	101675209	101676366	1	chr14	101674934	101675785	chr14:101674934-101675785	101675360	479.5	581.5	l
NM_014699	chr16	+	30993243	31002334	ZNF646	NM_024706	chr16	-	30979664	30993142	ZNF668	101	30993045	30993703	1	chr16	30991828	30993449	chr16:30991828-30993449	30992639	503.5	604.5	l
NM_001143979	chr16	+	15644624	15727709	NDE1	NM_001184999	chr16	-	15595726	15644524	KIAA0430	100	15644019	15645223	1	chr16	15643851	15645248	chr16:15643851-15645248	15644550	25.5	74.5	m
NR_038373	chr10	+	74677130	74706748	C10orf103	NM_015190	chr10	-	74672587	74677031	DNAJC9	99	74676480	74677518	1	chr10	74676304	74677336	chr10:74676304-74677336	74676820	211	310	l
NR_040081	chr6	+	76051449	76058300	LOC100506804	NM_018247	chr6	-	76019357	76051352	TMEM30A	97	76050694	76051812	1	chr6	76050492	76051866	chr6:76050492-76051866	76051179	173	270	l
NM_001113178	chr16	+	68157369	68296070	NFAT5	NR_031719	chr16	-	68157211	68157272	MIR1538	97	68156611	68157862	1	chr16	68156867	68157656	chr16:68156867-68157656	68157262	10.5	107.5	l
NM_006467	chr5	+	89806436	89846125	POLR3G	NM_203406	chr5	-	89789775	89806341	MBLAC2	95	89805982	89806859	1	chr5	89804804	89806685	chr5:89804804-89806685	89805745	596.5	691.5	l
NR_038448	chr15	+	72540658	72560686	LOC440288	NM_032907	chr15	-	72525370	72540563	UBL7	95	72540203	72541188	1	chr15	72540237	72541155	chr15:72540237-72541155	72540696	133	38	r
NR_040012	chr17	+	23950277	23968522	SPAG5-AS1	NM_006461	chr17	-	23928709	23950183	SPAG5	94	23949657	23951056	1	chr17	23949313	23951149	chr17:23949313-23951149	23950231	48	46	m
NM_016035	chr9	+	130124611	130136172	COQ4	NM_015679	chr9	-	130111216	130124518	TRUB2	93	130124250	130125304	1	chr9	130124124	130125680	chr9:130124124-130125680	130124902	384	291	r
NM_024531	chr8	+	145553083	145555754	SLC52A2	NM_024555	chr8	-	145549895	145552991	FBXL6	92	145552723	145553466	1	chr8	145552712	145553678	chr8:145552712-145553678	145553195	204	112	r
NM_022818	chr16	+	85983301	85995881	MAP1LC3B	NR_024568	chr16	-	85920442	85983209	FBXO31	92	85980505	85983789	1	chr16	85982584	85983614	chr16:85982584-85983614	85983099	110	202	l
NM_016067	chr4	+	84596141	84601953	MRPS18C	NM_133636	chr4	-	84547522	84596049	HELQ	92	84595438	84596595	1	chr4	84595403	84596456	chr4:84595403-84596456	84595930	119.5	211.5	l
NM_002954	chr2	+	55313044	55316493	RPS27A	NM_152385	chr2	-	55253187	55312953	C2orf63	91	55312670	55313785	1	chr2	55312458	55314176	chr2:55312458-55314176	55313317	364	273	r
NM_001190827	chr20	+	57948838	57957097	FAM217B	NM_006242	chr20	-	57945281	57948747	PPP1R3D	91	57948544	57949681	1	chr20	57948362	57949576	chr20:57948362-57949576	57948969	222	131	r
NM_020401	chr12	+	67366997	67422740	NUP107	NR_038930	chr12	-	67354417	67366906	LOC100507250	91	67366212	67367530	1	chr12	67366421	67367557	chr12:67366421-67367557	67366989	83	8	m
NM_013237	chr5	+	176663440	176666556	PRELID1	NM_130781	chr5	-	176660804	176663350	RAB24	90	176662839	176663625	1	chr5	176663105	176663582	chr5:176663105-176663582	176663344	6.5	96.5	l
NM_001012759	chr16	+	87300391	87309287	CTU2	NM_001171815	chr16	-	87290403	87300301	RNF166	90	87299901	87300654	1	chr16	87300114	87300646	chr16:87300114-87300646	87300380	79	11	m
NR_038244	chr6	+	146177704	146249414	LOC100507557	NM_032145	chr6	-	146160964	146177614	FBXO30	90	146176630	146178398	1	chr6	146176648	146179006	chr6:146176648-146179006	146177827	213	123	r
NM_001256511	chr7	+	141084589	141096757	SSBP1	NR_015392	chr7	-	141050606	141084499	FLJ40852	90	141084446	141084924	1	chr7	141084162	141085042	chr7:141084162-141085042	141084602	103	13	r
NM_014039	chr11	+	93114440	93135895	C11orf54	NM_024116	chr11	-	93108745	93114351	TAF1D	89	93113552	93114880	1	chr11	93113573	93115074	chr11:93113573-93115074	93114324	27.5	116.5	l
NR_037934	chr4	+	24771391	24809225	LOC285540	NM_016955	chr4	-	24730724	24771302	SEPSECS	89	24770640	24771978	1	chr4	24770548	24772996	chr4:24770548-24772996	24771772	470	381	r
NM_001010865	chr16	+	1763229	1766240	EME2	NM_023936	chr16	-	1761896	1763141	MRPS34	88	1762844	1763681	1	chr16	1762863	1763676	chr16:1762863-1763676	1763270	128.5	40.5	r
NR_046226	chr13	+	45524983	45573483	LOC100509894	NM_015070	chr13	-	45434314	45524895	ZC3H13	88	45524536	45525189	1	chr13	45524308	45525423	chr13:45524308-45525423	45524866	29.5	117.5	l
NM_018321	chr5	+	34951576	34961545	BRIX1	NR_026591	chr5	-	34941122	34951488	RAD1	88	34950570	34951999	1	chr5	34949626	34952146	chr5:34949626-34952146	34950886	602	690	l
NR_034107	chr5	+	52441443	52446709	LOC257396	NM_176806	chr5	-	52429651	52441355	MOCS2	88	52440978	52441758	1	chr5	52440646	52441702	chr5:52440646-52441702	52441174	181	269	l
NM_016475	chr14	+	59020913	59041834	JKAMP	NM_144581	chr14	-	59009158	59020826	C14orf149	87	59019589	59021242	1	chr14	59018298	59021505	chr14:59018298-59021505	59019902	924.5	1011.5	l
NM_032175	chr5	+	72897353	72913550	UTP15	NM_023039	chr5	-	72883780	72897267	ANKRA2	86	72896087	72897768	1	chr5	72896543	72897845	chr5:72896543-72897845	72897194	73	159	l
NM_001142680	chr12	+	43896142	44120454	ANO6	NR_037144	chr12	-	43853083	43896056	PLEKHA8P1	86	43895523	43896486	1	chr12	43894857	43897312	chr12:43894857-43897312	43896085	28.5	57.5	m
NM_032564	chr11	+	75157425	75190229	DGAT2	NR_046090	chr11	-	75147147	75157340	LOC283214	85	75156471	75157806	1	chr11	75156747	75157624	chr11:75156747-75157624	75157186	154.5	239.5	l
NM_000321	chr13	+	47775883	47954027	RB1	NR_046414	chr13	-	47768649	47775798	LINC00441	85	47775174	47776514	1	chr13	47775147	47776210	chr13:47775147-47776210	47775679	119.5	204.5	l
NM_145206	chr10	+	114196745	114568493	VTI1A	NM_022494	chr10	-	114180047	114196662	ZDHHC6	83	114196202	114197299	1	chr10	114196158	114197493	chr10:114196158-114197493	114196826	163.5	80.5	r
NM_005243	chr22	+	27993997	28026515	EWSR1	NM_012265	chr22	-	27985843	27993914	RHBDD3	83	27993524	27994730	1	chr22	27993353	27994564	chr22:27993353-27994564	27993959	44.5	38.5	m
NR_039974	chr13	+	41433304	41453701	LOC100507240	NM_015058	chr13	-	41038960	41433221	KIAA0564	83	41432642	41433750	1	chr13	41432581	41433576	chr13:41432581-41433576	41433079	142.5	225.5	l
NM_134265	chr17	+	22645232	22664772	WSB1	NR_039748	chr17	-	22645062	22645149	MIR4522	83	22644892	22645798	1	chr17	22644755	22646460	chr17:22644755-22646460	22645608	458.5	375.5	r
NM_015701	chr2	+	53867571	53899460	ERLEC1	NM_001201965	chr2	-	53750620	53867489	ASB3	82	53866969	53868193	1	chr2	53866860	53867890	chr2:53866860-53867890	53867375	114	196	l
NM_001004333	chr17	+	6856459	6858576	RNASEK	NR_040089	chr17	-	6829165	6856377	LOC100506713	82	6856043	6857633	1	chr17	6855797	6856933	chr17:6855797-6856933	6856365	12	94	l
NM_032290	chr5	+	93980146	94057329	ANKRD32	NM_001145678	chr5	-	93512311	93980065	KIAA0825	81	93978591	93980689	1	chr5	93979459	93980880	chr5:93979459-93980880	93980170	104.5	23.5	r
NM_020726	chr5	+	65053778	65160867	NLN	NM_019072	chr5	-	64997510	65053697	SGTB	81	65053364	65054395	1	chr5	65052830	65054874	chr5:65052830-65054874	65053852	155	74	r
NM_002157	chr2	+	198072965	198076432	HSPE1	NM_002156	chr2	-	198059552	198072885	HSPD1	80	198072211	198074476	1	chr2	198072432	198073926	chr2:198072432-198073926	198073179	294	214	r
NM_012310	chrX	+	69426603	69557499	KIF4A	NM_016484	chrX	-	69422935	69426523	PDZD11	80	69426180	69427251	1	chrX	69426247	69427631	chrX:69426247-69427631	69426939	416	336	r
NM_182625	chr2	+	17798657	17830113	GEN1	NM_001142286	chr2	-	17708559	17798577	SMC6	80	17797687	17799163	1	chr2	17797673	17799732	chr2:17797673-17799732	17798703	125.5	45.5	r
NR_021487	chr7	+	1576234	1595787	KIAA1908	NM_032302	chr7	-	1573494	1576155	PSMG3	79	1575295	1577884	1	chr7	1575923	1576874	chr7:1575923-1576874	1576399	243.5	164.5	r
NM_152544	chr4	+	8493431	8529182	METTL19	NM_003501	chr4	-	8418908	8493352	ACOX3	79	8492873	8493753	1	chr4	8493061	8493624	chr4:8493061-8493624	8493343	9.5	88.5	l
NM_003934	chr9	+	132444780	132503560	FUBP3	NR_027440	chr9	-	132442557	132444702	LOC100272217	78	132443849	132444997	1	chr9	132443724	132445230	chr9:132443724-132445230	132444477	225	303	l
NM_018378	chr16	+	65751391	65755578	FBXL8	NM_003789	chr16	-	65745589	65751313	TRADD	78	65750972	65751698	1	chr16	65751136	65751804	chr16:65751136-65751804	65751470	157	79	r
NM_006782	chr11	+	64608269	64612450	ZFPL1	NM_080668	chr11	-	64601502	64608191	CDCA5	78	64607701	64608640	1	chr11	64607883	64608423	chr11:64607883-64608423	64608153	38	116	l
NR_038448	chr15	+	72540658	72560686	LOC440288	NM_201265	chr15	-	72525370	72540582	UBL7	76	72540209	72541193	1	chr15	72540237	72541155	chr15:72540237-72541155	72540696	114	38	r
NM_003630	chr6	+	143813610	143853444	PEX3	NM_182503	chr6	-	143785661	143813534	ADAT2	76	143813172	143814109	1	chr6	143813035	143814143	chr6:143813035-143814143	143813589	55	21	m
NR_037884	chr4	+	100229030	100441536	LOC100507053	NM_000671	chr4	-	100211152	100228954	ADH5	76	100228383	100229508	1	chr4	100228291	100229460	chr4:100228291-100229460	100228876	78.5	154.5	l
NM_001033521	chr20	+	54400833	54412989	CSTF1	NM_198437	chr20	-	54377851	54400758	AURKA	75	54400161	54402842	1	chr20	54399792	54401662	chr20:54399792-54401662	54400727	31	106	l
NM_014003	chr16	+	70685115	70704312	DHX38	NM_017853	chr16	-	70676256	70685040	TXNL4B	75	70684650	70685675	1	chr16	70684372	70685860	chr16:70684372-70685860	70685116	76	1	r
NM_001031693	chr1	+	70593080	70606293	HHLA3	NM_030816	chr1	-	70497272	70593005	ANKRD13C	75	70592560	70593420	1	chr1	70592090	70593589	chr1:70592090-70593589	70592840	165.5	240.5	l
NM_021121	chr2	+	206732562	206735898	EEF1B2	NM_001199983	chr2	-	206696047	206732488	NDUFS1	74	206730860	206733529	1	chr2	206731722	206733357	chr2:206731722-206733357	206732540	51.5	22.5	m
NM_001166105	chr17	+	32841089	32911339	TADA2A	NM_198839	chr17	-	32516039	32841015	ACACA	74	32840493	32841932	1	chr17	32841289	32841941	chr17:32841289-32841941	32841615	600	526	r
NM_001161476	chr14	+	99912507	100066393	WDR25	NM_213645	chr14	-	99869877	99912433	WARS	74	99911269	99913274	1	chr14	99910665	99913375	chr14:99910665-99913375	99912020	413	487	l
NM_003772	chr11	+	95762805	95766375	JRKL	NM_024725	chr11	-	95725576	95762731	CCDC82	74	95761891	95763384	1	chr11	95761901	95763324	chr11:95761901-95763324	95762613	118.5	192.5	l
NM_018195	chr11	+	111450177	111461084	C11orf57	NM_138789	chr11	-	111443732	111450105	PIH1D2	72	111450004	111450752	1	chr11	111449871	111450673	chr11:111449871-111450673	111450272	167	95	r
NR_033315	chr11	+	27484974	27676294	BDNF-AS1	NM_018362	chr11	-	27472540	27484902	LIN7C	72	27484494	27485274	1	chr11	27484236	27485420	chr11:27484236-27485420	27484828	74	146	l
NM_001002000	chr14	+	23771487	23778287	GMPR2	NM_006156	chr14	-	23755896	23771416	NEDD8	71	23770664	23773048	2	chr14	23771082	23772111	chr14:23771082-23772111	23771597	180.5	109.5	r
NM_001002000	chr14	+	23771487	23778287	GMPR2	NM_006156	chr14	-	23755896	23771416	NEDD8	71	23770664	23773048	2	chr14	23772590	23772591	chr14:23772590-23772591	23772591	1174.5	1103.5	r
NM_001284	chr5	+	115205517	115277677	AP3S1	NM_004707	chr5	-	115191792	115205447	ATG12	70	115204846	115205830	1	chr5	115204731	115206388	chr5:115204731-115206388	115205560	112.5	42.5	r
NM_014366	chr3	+	52694975	52703550	GNL3	NM_018313	chr3	-	52554407	52694906	PBRM1	69	52694223	52695571	1	chr3	52694385	52695660	chr3:52694385-52695660	52695023	116.5	47.5	r
NM_002491	chr2	+	201644706	201658718	NDUFB3	NM_173822	chr2	-	201546685	201644637	FAM126B	69	201643744	201645479	1	chr2	201644382	201645302	chr2:201644382-201645302	201644842	205	136	r
NM_020781	chr7	+	148454440	148511051	ZNF398	NM_001001661	chr7	-	148430810	148454371	ZNF425	69	148453748	148454901	1	chr7	148454027	148455427	chr7:148454027-148455427	148454727	356	287	r
NM_032437	chr1	+	63761600	63810952	EFCAB7	NM_014288	chr1	-	63679028	63761532	ITGB3BP	68	63761118	63762236	1	chr1	63760919	63762322	chr1:63760919-63762322	63761621	88.5	20.5	r
NM_018039	chr11	+	94346492	94372324	KDM4D	NM_016403	chr11	-	94335434	94346424	CWC15	68	94346057	94346749	1	chr11	94345992	94346757	chr11:94345992-94346757	94346375	49.5	117.5	l
NM_001136217	chr1	+	15351614	15419561	TMEM51	NR_027136	chr1	-	15310897	15351547	C1orf126	67	15351261	15351907	1	chr1	15351319	15352303	chr1:15351319-15352303	15351811	264	197	r
NM_024945	chr9	+	85785456	85808807	RMI1	NM_002140	chr9	-	85772817	85785389	HNRNPK	67	85784099	85786117	1	chr9	85783731	85786551	chr9:85783731-85786551	85785141	248	315	l
NM_152786	chr9	+	115212842	115231700	C9orf43	NR_027261	chr9	-	115209339	115212776	POLE3	66	115211703	115213249	1	chr9	115211966	115213268	chr9:115211966-115213268	115212617	159	225	l
NM_024010	chr5	+	7922216	7954235	MTRR	NM_024091	chr5	-	7912271	7922150	FASTKD3	66	7921973	7922606	1	chr5	7921476	7923146	chr5:7921476-7923146	7922311	161	95	r
NM_138358	chr19	+	10900423	10901916	C19orf52	NM_024029	chr19	-	10894443	10900357	YIPF2	66	10900073	10900766	1	chr19	10900254	10900630	chr19:10900254-10900630	10900442	85	19	r
NM_001169574	chrX	+	23836043	23867545	CXorf58	NR_026545	chrX	-	23761385	23835978	APOO	65	23835204	23836354	1	chrX	23835322	23836345	chrX:23835322-23836345	23835834	144.5	209.5	l
NM_004632	chr1	+	153925508	153975424	DAP3	NM_001198901	chr1	-	153895856	153925443	YY1AP1	65	153924496	153926383	1	chr1	153924915	153925675	chr1:153924915-153925675	153925295	148	213	l
NM_001042400	chr3	+	135687586	135766560	CEP63	NM_001242375	chr3	-	135679235	135687521	ANAPC13	65	135686748	135688414	1	chr3	135686549	135688342	chr3:135686549-135688342	135687446	75.5	140.5	l
NM_014748	chr2	+	27446892	27453498	SNX17	NM_015636	chr2	-	27440722	27446828	EIF2B4	64	27445657	27447254	1	chr2	27446106	27448187	chr2:27446106-27448187	27447147	318.5	254.5	r
NM_015384	chr5	+	36912617	37101678	NIPBL	NR_046262	chr5	-	36907219	36912553	LOC646719	64	36912179	36912872	1	chr5	36910945	36913575	chr5:36910945-36913575	36912260	293	357	l
NM_001031715	chr15	+	65334191	65581196	IQCH	NM_024666	chr15	-	65280420	65334128	AAGAB	63	65333568	65334879	1	chr15	65333326	65334567	chr15:65333326-65334567	65333947	181.5	244.5	l
NM_001199851	chr1	+	153925505	153975424	DAP3	NM_001198901	chr1	-	153895856	153925443	YY1AP1	62	153924487	153926314	1	chr1	153924915	153925675	chr1:153924915-153925675	153925295	148	210	l
NM_001080415	chr3	+	144203061	144262257	U2SURP	NR_034032	chr3	-	144202376	144202999	LOC100289361	62	144202082	144203720	1	chr3	144202059	144204498	chr3:144202059-144204498	144203279	279.5	217.5	r
NM_138436	chr8	+	42515874	42527297	C8orf40	NM_001257181	chr8	-	42393136	42515812	SLC20A2	62	42515103	42516811	1	chr8	42515793	42516795	chr8:42515793-42516795	42516294	482	420	r
NM_178509	chr17	+	50401124	50596448	STXBP4	NM_004375	chr17	-	50393565	50401063	COX11	61	50400656	50401431	1	chr17	50400027	50401644	chr17:50400027-50401644	50400836	227.5	288.5	l
NM_001012759	chr16	+	87300391	87309287	CTU2	NM_178841	chr16	-	87290403	87300330	RNF166	61	87299909	87300669	1	chr16	87300114	87300646	chr16:87300114-87300646	87300380	50	11	m
NM_004632	chr1	+	153925508	153975424	DAP3	NM_139118	chr1	-	153895856	153925447	YY1AP1	61	153924496	153926371	1	chr1	153924915	153925675	chr1:153924915-153925675	153925295	152	213	l
NM_014044	chr2	+	98591473	98601409	UNC50	NM_001008215	chr2	-	98582217	98591413	COA5	60	98591013	98591782	1	chr2	98590735	98592349	chr2:98590735-98592349	98591542	129	69	r
NM_017503	chr9	+	135213241	135217861	SURF2	NM_003172	chr9	-	135208486	135213182	SURF1	59	135212866	135213539	1	chr9	135213135	135213876	chr9:135213135-135213876	135213506	323.5	264.5	r
NM_024751	chr4	+	106849389	106988331	GSTCD	NM_020395	chr4	-	106823233	106849330	INTS12	59	106848859	106849956	1	chr4	106848638	106850084	chr4:106848638-106850084	106849361	31	28	m
NM_005733	chr5	+	137542315	137551303	KIF20A	NM_006696	chr5	-	137520471	137542257	BRD8	58	137541261	137543152	1	chr5	137541583	137543037	chr5:137541583-137543037	137542310	53	5	m
NR_037428	chr5	+	140007612	140007695	MIR3655	NM_001185012	chr5	-	140005131	140007554	NDUFA2	58	140007071	140008160	1	chr5	140006956	140008023	chr5:140006956-140008023	140007490	64.5	122.5	l
NM_001199851	chr1	+	153925505	153975424	DAP3	NM_139118	chr1	-	153895856	153925447	YY1AP1	58	153924497	153926381	1	chr1	153924915	153925675	chr1:153924915-153925675	153925295	152	210	l
NM_006396	chr11	+	65094518	65095815	SSSCA1	NR_038923	chr11	-	65093266	65094460	LOC254100	58	65093576	65094871	1	chr11	65093641	65094697	chr11:65093641-65094697	65094169	291	349	l
NM_001253815	chr8	+	145553048	145555754	SLC52A2	NM_024555	chr8	-	145549895	145552991	FBXL6	57	145552697	145553442	1	chr8	145552712	145553678	chr8:145552712-145553678	145553195	204	147	r
NM_001516	chr12	+	122684333	122711287	GTF2H3	NM_001414	chr12	-	122671522	122684276	EIF2B1	57	122683982	122684653	1	chr12	122683866	122684765	chr12:122683866-122684765	122684316	39.5	17.5	m
NM_003589	chr13	+	112911086	112967393	CUL4A	NM_018386	chr13	-	112879925	112911030	PCID2	56	112910246	112911632	1	chr13	112910321	112911772	chr13:112910321-112911772	112911047	16.5	39.5	m
NM_014463	chr3	+	14195231	14214873	LSM3	NM_001145769	chr3	-	14161648	14195176	XPC	55	14194505	14195854	1	chr3	14194340	14195867	chr3:14194340-14195867	14195104	72.5	127.5	l
NM_018132	chr6	+	49539054	49568779	CENPQ	NM_000255	chr6	-	49506031	49539000	MUT	54	49538558	49539650	1	chr6	49538547	49539748	chr6:49538547-49539748	49539148	147.5	93.5	r
NR_038339	chr20	+	42273013	42288081	LOC100505783	NM_016470	chr20	-	42257994	42272960	C20orf111	53	42272688	42273515	1	chr20	42272488	42273456	chr20:42272488-42273456	42272972	12	41	m
NM_001190723	chr9	+	129253585	129305601	LRSAM1	NM_000976	chr9	-	129249773	129253532	RPL12	53	129253107	129253802	1	chr9	129246004	129256011	chr9:129246004-129256011	129251008	2524.5	2577.5	l
NM_006331	chr12	+	6950204	6955426	EMG1	NM_007273	chr12	-	6944777	6950152	PHB2	52	6949611	6950685	1	chr12	6949922	6950532	chr12:6949922-6950532	6950227	75	23	r
NM_001159280	chr15	+	41410163	41433388	ADAL	NM_014793	chr15	-	41407265	41410112	LCMT2	51	41409490	41410472	1	chr15	41409534	41410504	chr15:41409534-41410504	41410019	93	144	l
NM_022839	chr15	+	86811687	86822865	MRPS11	NM_022163	chr15	-	86803712	86811637	MRPL46	50	86811228	86812445	1	chr15	86811394	86812736	chr15:86811394-86812736	86812065	428	378	r
NM_174889	chr5	+	60276712	60484621	NDUFAF2	NM_000082	chr5	-	60205415	60276662	ERCC8	50	60276345	60277736	1	chr5	60276440	60277305	chr5:60276440-60277305	60276873	210.5	160.5	r
NM_002675	chr15	+	72074066	72122770	PML	NM_001256676	chr15	-	72062611	72074016	STOML1	50	72073656	72074490	1	chr15	72073155	72074225	chr15:72073155-72074225	72073690	326	376	l
NM_005791	chr2	+	71210951	71230740	MPHOSPH10	NM_032601	chr2	-	71190313	71210902	MCEE	49	71210194	71212094	1	chr2	71210408	71211614	chr2:71210408-71211614	71211011	109	60	r
NR_002187	chr7	+	128482512	128484529	TPI1P2	NM_012470	chr7	-	128381469	128482463	TNPO3	49	128481621	128482957	1	chr7	128481579	128482801	chr7:128481579-128482801	128482190	273	322	l
NR_028356	chr2	+	99163973	99182452	MRPL30	NM_138798	chr2	-	99152157	99163924	MITD1	49	99163596	99164651	1	chr2	99163486	99164509	chr2:99163486-99164509	99163998	73.5	24.5	r
NM_001197259	chr6	+	88356503	88433891	ORC3	NM_020320	chr6	-	88280814	88356454	RARS2	49	88356153	88356928	1	chr6	88356173	88356976	chr6:88356173-88356976	88356575	120.5	71.5	r
NM_018682	chr7	+	104441872	104541768	MLL5	NR_024586	chr7	-	104438224	104441824	LOC100216545	48	104439506	104442595	1	chr7	104440109	104442134	chr7:104440109-104442134	104441122	702.5	750.5	l
NM_001205120	chr11	+	46595401	46654144	ATG13	NM_173811	chr11	-	46581431	46595353	HARBI1	48	46593934	46596399	1	chr11	46595063	46596208	chr11:46595063-46596208	46595636	282.5	234.5	r
NR_034118	chr22	+	40816882	40851298	LOC100132273	NM_002490	chr22	-	40811475	40816834	NDUFA6	48	40816030	40817417	1	chr22	40816240	40817302	chr22:40816240-40817302	40816771	63	111	l
NM_021737	chr1	+	11788793	11810862	CLCN6	NM_005957	chr1	-	11768373	11788747	MTHFR	46	11787744	11789547	1	chr1	11787552	11789262	chr1:11787552-11789262	11788407	340	386	l
NR_037174	chr6	+	32919840	32922255	LOC100507463	NM_148919	chr6	-	32916471	32919794	PSMB8	46	32919312	32920821	1	chr6	32919161	32920788	chr6:32919161-32920788	32919975	180.5	134.5	r
NM_015676	chr14	+	92721048	92723184	C14orf109	NM_022151	chr14	-	92718293	92721002	MOAP1	46	92720367	92721710	1	chr14	92720387	92721597	chr14:92720387-92721597	92720992	10	56	l
NM_032859	chr13	+	107668763	107684604	ABHD13	NM_001098268	chr13	-	107657792	107668717	LIG4	46	107668140	107669229	1	chr13	107668223	107669430	chr13:107668223-107669430	107668827	109.5	63.5	r
NM_012208	chr5	+	140051201	140059074	HARS2	NM_002109	chr5	-	140033673	140051155	HARS	46	140050726	140051839	1	chr5	140050760	140051662	chr5:140050760-140051662	140051211	56	10	r
NM_017824	chr10	+	94040899	94103701	2012-03-05	NM_014912	chr10	-	93798376	94040855	CPEB3	44	94039942	94041718	1	chr10	94039883	94041307	chr10:94039883-94041307	94040595	260	304	l
NM_004697	chr9	+	115077734	115095006	PRPF4	NM_139286	chr9	-	115069111	115077690	CDC26	44	115077462	115078129	1	chr9	115076653	115078230	chr9:115076653-115078230	115077442	248.5	292.5	l
NR_037568	chr11	+	64646291	64651417	MRPL49	NM_001997	chr11	-	64644674	64646248	FAU	43	64645822	64646689	1	chr11	64646016	64646686	chr11:64646016-64646686	64646351	103	60	r
NM_024766	chr2	+	44442546	44853233	CAMKMT	NM_001171603	chr2	-	44398251	44442505	PREPL	41	44441777	44442917	1	chr2	44441737	44443535	chr2:44441737-44443535	44442636	131	90	r
NR_038320	chr1	+	55453668	55455716	LOC100507634	NM_015306	chr1	-	55304619	55453627	USP24	41	55453231	55454123	1	chr1	55453358	55454265	chr1:55453358-55454265	55453812	184.5	143.5	r
NM_001185094	chr1	+	159354531	159357608	NIT1	NM_012394	chr1	-	159336969	159354490	PFDN2	41	159354000	159354810	1	chr1	159354006	159355093	chr1:159354006-159355093	159354550	59.5	18.5	r
NM_080413	chr20	+	2769372	2795378	VPS16	NM_022760	chr20	-	2763970	2769332	FAM113A	40	2768895	2769632	1	chr20	2769053	2769437	chr20:2769053-2769437	2769245	87	127	l
NM_001185093	chr1	+	159354530	159357608	NIT1	NM_012394	chr1	-	159336969	159354490	PFDN2	40	159354000	159354810	1	chr1	159354006	159355093	chr1:159354006-159355093	159354550	59.5	19.5	r
NM_004551	chr11	+	47557137	47562691	NDUFS3	NM_016506	chr11	-	47550324	47557097	KBTBD4	40	47556652	47557484	1	chr11	47556603	47557485	chr11:47556603-47557485	47557044	53	93	l
NR_021487	chr7	+	1576234	1595787	KIAA1908	NM_001134340	chr7	-	1573494	1576194	PSMG3	40	1575354	1577864	1	chr7	1575923	1576874	chr7:1575923-1576874	1576399	204.5	164.5	r
NM_018321	chr5	+	34951576	34961545	BRIX1	NM_002853	chr5	-	34941122	34951537	RAD1	39	34950563	34951999	1	chr5	34949626	34952146	chr5:34949626-34952146	34950886	651	690	l
NM_015983	chr7	+	43932559	43962260	UBE2D4	NM_001077664	chr7	-	43882025	43932521	URGCP	38	43932188	43933023	1	chr7	43932076	43933186	chr7:43932076-43933186	43932631	110	72	r
NM_138287	chr3	+	123765874	123776739	DTX3L	NM_001146105	chr3	-	123729449	123765837	PARP9	37	123765537	123766660	1	chr3	123765056	123766831	chr3:123765056-123766831	123765944	106.5	69.5	r
NM_019594	chr9	+	130684211	130720138	LRRC8A	NM_004059	chr9	-	130635212	130684175	CCBL1	36	130683539	130684896	1	chr9	130683483	130684999	chr9:130683483-130684999	130684241	66	30	r
NM_173079	chr17	+	38386107	38399233	RUNDC1	NM_001136042	chr17	-	38356068	38386071	AARSD1	36	38384990	38388649	1	chr17	38385049	38386879	chr17:38385049-38386879	38385964	107	143	l
NR_026805	chr6	+	135860631	136053669	LINC00271	NM_001134832	chr6	-	135750614	135860596	AHI1	35	135860119	135861196	1	chr6	135860126	135861509	chr6:135860126-135861509	135860818	221.5	186.5	r
NM_006135	chr1	+	112963597	113015764	CAPZA1	NM_138729	chr1	-	112885935	112963563	ST7L	34	112962655	112965741	1	chr1	112962309	112964438	chr1:112962309-112964438	112963374	189.5	223.5	l
NR_027442	chr9	+	122595595	122600830	LOC100288842	NM_012164	chr9	-	122559074	122595561	FBXW2	34	122595185	122595907	1	chr9	122594843	122596134	chr9:122594843-122596134	122595489	72.5	106.5	l
NR_046217	chr1	+	71319594	71475994	ZRANB2-AS2	NM_005455	chr1	-	71301561	71319560	ZRANB2	34	71318948	71319875	1	chr1	71319028	71319878	chr1:71319028-71319878	71319453	107	141	l
NM_001253816	chr8	+	145553024	145555754	SLC52A2	NM_024555	chr8	-	145549895	145552991	FBXL6	33	145552731	145553472	1	chr8	145552712	145553678	chr8:145552712-145553678	145553195	204	171	r
NR_039995	chr5	+	87600454	87768247	LOC100505894	NM_153354	chr5	-	87526778	87600421	TMEM161B	33	87599970	87600937	1	chr5	87599586	87601365	chr5:87599586-87601365	87600476	54.5	21.5	r
NM_144736	chr2	+	37312277	37329807	C2orf56	NM_005760	chr2	-	37282278	37312244	CEBPZ	33	37311854	37312736	1	chr2	37311743	37313180	chr2:37311743-37313180	37312462	217.5	184.5	r
NM_001042400	chr3	+	135687586	135766560	CEP63	NM_015391	chr3	-	135679235	135687553	ANAPC13	33	135686815	135688428	1	chr3	135686549	135688342	chr3:135686549-135688342	135687446	107.5	140.5	l
NM_001042400	chr3	+	135687586	135766560	CEP63	NM_001242374	chr3	-	135679235	135687555	ANAPC13	31	135686827	135688425	1	chr3	135686549	135688342	chr3:135686549-135688342	135687446	109.5	140.5	l
NM_017919	chr9	+	101708735	101776639	STX17	NR_038853	chr9	-	101688420	101708704	LOC441461	31	101708585	101709577	1	chr9	101708088	101709370	chr9:101708088-101709370	101708729	25	6	m
NM_001243926	chr3	+	50624296	50661732	MAPKAPK3	NM_013324	chr3	-	50618888	50624266	CISH	30	50623823	50624500	1	chr3	50623871	50625004	chr3:50623871-50625004	50624438	171.5	141.5	r
NM_001042552	chr1	+	211031792	211056790	TATDN3	NM_001042549	chr1	-	210966117	211031762	NSL1	30	211031450	211032259	1	chr1	211031309	211032496	chr1:211031309-211032496	211031903	140.5	110.5	r
NM_033028	chr15	+	70765572	70817870	BBS4	NR_002780	chr15	-	70755175	70765543	HIGD2B	29	70765123	70766128	1	chr15	70765101	70766204	chr15:70765101-70766204	70765653	109.5	80.5	r
NM_001104586	chr2	+	203485222	203559305	ALS2CR8	NM_018256	chr2	-	203453567	203485194	WDR12	28	203484145	203487104	1	chr2	203484301	203485253	chr2:203484301-203485253	203484777	417	445	l
NM_006331	chr12	+	6950204	6955426	EMG1	NM_001144831	chr12	-	6944775	6950177	PHB2	27	6949659	6950697	1	chr12	6949922	6950532	chr12:6949922-6950532	6950227	50	23	r
NM_001047	chr5	+	6686499	6722675	SRD5A1	NM_001193455	chr5	-	6652351	6686473	NSUN2	26	6685530	6687377	1	chr5	6685487	6687865	chr5:6685487-6687865	6686676	203	177	r
NR_021492	chr22	+	49368320	49369221	LOC100144603	NR_027928	chr22	-	49354155	49368294	CHKB-CPT1B	26	49367664	49369298	1	chr22	49367864	49368885	chr22:49367864-49368885	49368375	80.5	54.5	r
NM_006818	chr1	+	149298774	149307597	MLLT11	NM_020239	chr1	-	149290070	149298749	CDC42SE1	25	149298346	149299000	1	chr1	149298439	149299051	chr1:149298439-149299051	149298745	4	29	l
NM_080867	chr14	+	54563593	54585959	SOCS4	NM_007086	chr14	-	54475405	54563569	WDHD1	24	54563195	54564102	1	chr14	54562963	54564105	chr14:54562963-54564105	54563534	35	59	l
NM_052936	chrX	+	107221554	107284557	ATG4A	NM_002814	chrX	-	107214090	107221530	PSMD10	24	107220594	107221902	1	chrX	107220791	107222262	chrX:107220791-107222262	107221527	3.5	27.5	l
NM_022072	chr3	+	95264544	95328320	NSUN3	NM_176815	chr3	-	95259455	95264521	DHFRL1	23	95263941	95265207	1	chr3	95263629	95265024	chr3:95263629-95265024	95264327	194.5	217.5	l
NM_173685	chr8	+	126173264	126448549	NSMCE2	NM_014846	chr8	-	126105684	126173243	KIAA0196	21	126172771	126173591	1	chr8	126172513	126173608	chr8:126172513-126173608	126173061	182.5	203.5	l
NM_012328	chr7	+	107997424	108002530	DNAJB9	NM_001130475	chr7	-	107989906	107997403	THAP5	21	107996853	107998333	1	chr7	107996742	107998461	chr7:107996742-107998461	107997602	198.5	177.5	r
NM_001242336	chr5	+	153398711	153417207	MFAP3	NM_018691	chr5	-	153351457	153398690	FAM114A2	21	153398181	153399015	1	chr5	153398041	153399323	chr5:153398041-153399323	153398682	8	29	l
NM_000183	chr2	+	26321119	26366837	HADHB	NM_000182	chr2	-	26267007	26321098	HADHA	21	26320267	26321838	1	chr2	26320391	26321892	chr2:26320391-26321892	26321142	43.5	22.5	r
NM_006101	chr18	+	2561509	2606634	NDC80	NM_022840	chr18	-	2527523	2561489	METTL4	20	2560798	2562139	1	chr18	2560734	2562088	chr18:2560734-2562088	2561411	78	98	l
NM_138820	chr5	+	175748389	175749357	HIGD2A	NM_001256539	chr5	-	175743545	175748369	NOP16	20	175747615	175750696	1	chr5	175747800	175749230	chr5:175747800-175749230	175748515	146	126	r
NM_033411	chr6	+	83959750	83962975	RWDD2A	NM_001199918	chr6	-	83931311	83959731	PGM3	19	83959350	83960037	1	chr6	83959205	83960707	chr6:83959205-83960707	83959956	225	206	r
NM_005914	chr8	+	49035315	49053272	MCM4	NM_006904	chr8	-	48848221	49035296	PRKDC	19	49034956	49035529	1	chr8	49035022	49036962	chr8:49035022-49036962	49035992	696	677	r
NM_022045	chr8	+	121526846	121605056	MTBP	NM_014078	chr8	-	121477263	121526828	MRPL13	18	121526232	121527058	1	chr8	121525928	121527192	chr8:121525928-121527192	121526560	268	286	l
NM_001320	chr6	+	31741635	31745822	CSNK2B	NM_001199239	chr6	-	31736984	31741618	GPANK1	17	31739536	31742104	1	chr6	31740363	31742035	chr6:31740363-31742035	31741199	419	436	l
NM_001256169	chr6	+	31728165	31733966	APOM	NM_001098534	chr6	-	31714783	31728149	BAG6	16	31727750	31729218	1	chr6	31728134	31729134	chr6:31728134-31729134	31728634	485	469	r
NM_002180	chr11	+	68427894	68464645	IGHMBP2	NM_181515	chr11	-	68415321	68427879	MRPL21	15	68427551	68428166	1	chr11	68427512	68428744	chr11:68427512-68428744	68428128	249	234	r
NR_036482	chr7	+	29691294	29694384	DPY19L2P3	NR_024278	chr7	-	29652062	29691279	LOC646762	15	29690547	29692229	1	chr7	29690911	29692100	chr7:29690911-29692100	29691506	226.5	211.5	r
NM_001198784	chr15	+	53488014	53498202	FLJ27352	NM_020739	chr15	-	53434712	53488000	CCPG1	14	53487040	53488127	1	chr15	53487058	53488624	chr15:53487058-53488624	53487841	159	173	l
NM_201439	chr12	+	41006213	41122032	PPHLN1	NM_033114	chr12	-	40992154	41006199	ZCRB1	14	41005887	41006513	1	chr12	41005755	41007174	chr12:41005755-41007174	41006465	265.5	251.5	r
NM_005005	chr8	+	125620523	125631408	NDUFB9	NM_001146160	chr8	-	125569915	125620510	TATDN1	13	125620213	125620879	1	chr8	125619735	125621001	chr8:125619735-125621001	125620368	142	155	l
NM_006083	chr5	+	140007567	140022249	IK	NM_001185012	chr5	-	140005131	140007554	NDUFA2	13	140007075	140008161	1	chr5	140006956	140008023	chr5:140006956-140008023	140007490	64.5	77.5	l
NM_001131036	chr5	+	80633157	80644721	ZCCHC9	NR_034121	chr5	-	80569139	80633144	LOC100131067	13	80632805	80633500	1	chr5	80632437	80633549	chr5:80632437-80633549	80632993	151	164	l
NM_015072	chr14	+	75197303	75491178	TTLL5	NM_007176	chr14	-	75186985	75197291	C14orf1	12	75196583	75199522	1	chr14	75196680	75197939	chr14:75196680-75197939	75197310	18.5	6.5	r
NM_001130447	chr15	+	40628302	40649482	HAUS2	NM_153260	chr15	-	40622011	40628294	LRRC57	8	40627837	40628778	1	chr15	40627402	40628907	chr15:40627402-40628907	40628155	139.5	147.5	l
NM_001184824	chr16	+	66902377	66948670	PRMT7	NM_032178	chr16	-	66892018	66902369	SLC7A6OS	8	66901997	66902788	1	chr16	66902005	66902920	chr16:66902005-66902920	66902463	93.5	85.5	r
NM_014845	chr6	+	110119116	110253327	FIG4	NM_001145128	chr6	-	109920751	110119108	AKD1	8	110118318	110119594	1	chr6	110118535	110119613	chr6:110118535-110119613	110119074	34	42	l
NR_034093	chr11	+	10519358	10578055	MRVI1-AS1	NM_016422	chr11	-	10489800	10519350	RNF141	8	10518951	10519483	1	chr11	10519068	10519649	chr11:10519068-10519649	10519359	8.5	0.5	r
NM_003666	chr1	+	167603817	167632404	BLZF1	NM_197972	chr1	-	167368396	167603810	NME7	7	167603739	167604690	1	chr1	167603371	167604650	chr1:167603371-167604650	167604011	200.5	193.5	r
NM_001256678	chr14	+	34661277	34813035	KIAA0391	NM_017917	chr14	-	34624428	34661270	PPP2R3C	7	34659924	34662330	2	chr14	34660040	34660153	chr14:34660040-34660153	34660097	1173.5	1180.5	l
NM_001256678	chr14	+	34661277	34813035	KIAA0391	NM_017917	chr14	-	34624428	34661270	PPP2R3C	7	34659924	34662330	2	chr14	34660463	34661898	chr14:34660463-34661898	34661181	89.5	96.5	l
NM_001113525	chr16	+	88315452	88334833	ZNF276	NM_004913	chr16	-	88301041	88314895	C16orf7	557	88313749	88315973	2	chr16	88313061	88315315	chr16:88313061-88315315	88314188	707	1264	l
NM_001113525	chr16	+	88315452	88334833	ZNF276	NM_004913	chr16	-	88301041	88314895	C16orf7	557	88313749	88315973	2	chr16	88315824	88316939	chr16:88315824-88316939	88316382	1486.5	929.5	r
NM_001040011	chr9	+	130078245	130091089	SWI5	NM_004486	chr9	-	130057928	130078089	GOLGA2	156	130078015	130078742	1	chr9	130077989	130079096	chr9:130077989-130079096	130078543	453.5	297.5	r
NM_014929	chr2	+	207338356	207369156	FASTKD2	NM_001039845	chr2	-	207310733	207338295	MDH1B	61	207338183	207338953	1	chr2	207337776	207338835	chr2:207337776-207338835	207338306	10.5	50.5	m
