# Supplementary material for: Identification of regulatory regions of bidirectional genes in cervical cancer
Source: BMC Med Genomics. 2013 Jan 23;6(Suppl 1):S5. doi: 10.1186/1755-8794-6-S1-S5 (PMC3552671; doi:10.1186/1755-8794-6-S1-S5)
Supplement: Additional file 4 — Stat1 binding sites of bidirectional promoters with bi-peak. [file 1755-8794-6-S1-S5-S4.XLS]

## Sheet: table4
Additional file 4: Stat1 binding sites of bidirectional promoters with bi-peak
Bidirectional gene pairs													Regulatory Region									No. of Stat1 binding	Stat1 binding information
Genes on positive strand						Genes on negative strand						Distance b/w TTSs	promoters(+)			promoters(-)			Intersection				Chromosome	Start	End	Binding region						Center of Stat1 binding site	Distance b/w the center of Stat1 binding site and TSS(Strand -)	Distance b/w the center of Stat1 binding site and TSS(Strand +)	Position of Stat1 binding site concerning two TSSs
refGene name	Chromosome	Strand	Transcription Start	Transcription End	Alternate name	refGene name	Chromosome	Strand	Transcription End	Transcription Start	Alternate name		Start	End	Length	End	Start	Length	Start	End	Length						V5	V6	V7	V8	V9
NM_001008895	chr13	+	112911931	112967393	CUL4A	NM_018386	chr13	-	112879925	112911030	PCID2	901	112911129	112913365	2236	112910177	112912501	2324	112911129	112912501	1372	2	chr13	112910321	112911772	chr13:112910321-112911772	201	122	1.65141	79	6.33e-05	112911047	16.5	884.5	m
NM_001008895	chr13	+	112911931	112967393	CUL4A	NM_018386	chr13	-	112879925	112911030	PCID2	901	112911129	112913365	2236	112910177	112912501	2324	112911129	112912501	1372	2	chr13	112911987	112912671	chr13:112911987-112912671	83	46	1.81136	37	0.00429952	112912329	1299	398	r
NM_032195	chr21	+	33837219	33854843	SON	NM_175085	chr21	-	33818186	33836334	GART	885	33835665	33837602	1937	33836016	33836857	841	33836016	33836857	841	1	chr21	33836069	33837885	chr21:33836069-33837885	312	188	1.6619	124	2.27e-07	33836977	643	242	m
NM_005025	chr3	+	168936204	169026051	SERPINI1	NM_145860	chr3	-	168884388	168935324	PDCD10	880	168935441	168936458	1017	168934630	168935529	899	168935441	168935529	88	1	chr3	168934487	168936974	chr3:168934487-168936974	409	298	1.3767	111	0.000153074	168935731	406.5	473.5	m
NM_005025	chr3	+	168936204	169026051	SERPINI1	NM_145859	chr3	-	168884388	168935345	PDCD10	859	168935415	168936464	1049	168934591	168935518	927	168935415	168935518	103	1	chr3	168934487	168936974	chr3:168934487-168936974	409	298	1.3767	111	0.000153074	168935731	385.5	473.5	m
NM_014865	chr12	+	6473558	6511393	NCAPD2	NM_016497	chr12	-	6471576	6472732	MRPL51	826	6472227	6473821	1594	6472315	6474044	1729	6472227	6473821	1594	1	chr12	6472480	6474033	chr12:6472480-6474033	227	162	1.40491	65	0.00355519	6473257	524.5	301.5	m
NM_017999	chr14	+	23686498	23699710	RNF31	NM_002818	chr14	-	23682413	23685695	PSME2	803	23685420	23686942	1522	23685103	23687045	1942	23685420	23686942	1522	1	chr14	23685382	23686769	chr14:23685382-23686769	222	163	1.36347	59	0.00817141	23686076	380.5	422.5	m
NM_001122752	chr3	+	168936125	169026051	SERPINI1	NM_145860	chr3	-	168884388	168935324	PDCD10	801	168935500	168936512	1012	168934624	168935535	911	168935500	168935535	35	1	chr3	168934487	168936974	chr3:168934487-168936974	409	298	1.3767	111	0.000153074	168935731	406.5	394.5	m
NM_001122752	chr3	+	168936125	169026051	SERPINI1	NM_145859	chr3	-	168884388	168935345	PDCD10	780	168935480	168936503	1023	168934612	168935529	917	168935480	168935529	49	1	chr3	168934487	168936974	chr3:168934487-168936974	409	298	1.3767	111	0.000153074	168935731	385.5	394.5	m
NM_153339	chr1	+	1233856	1236920	PUSL1	NM_030649	chr1	-	1217626	1233132	ACAP3	724	1233643	1234273	630	1232683	1234213	1530	1233643	1234213	570	1	chr1	1232947	1234292	chr1:1232947-1234292	400	112	3.587	288	1.64e-37	1233620	487.5	236.5	m
NM_138363	chr17	+	59933619	59964524	CEP95	NM_004396	chr17	-	59924835	59932946	DDX5	673	59932867	59934413	1546	59932473	59933033	560	59932867	59933033	166	1	chr17	59932648	59934527	chr17:59932648-59934527	275	191	1.44431	84	0.000466738	59933588	641.5	31.5	m
NM_014679	chr11	+	95163272	95205506	CEP57	NM_144664	chr11	-	95141753	95162602	FAM76B	670	95161837	95164241	2404	95162163	95162758	595	95162163	95162758	595	1	chr11	95161605	95164248	chr11:95161605-95164248	314	246	1.28023	68	0.0112813	95162927	324.5	345.5	m
NM_016441	chr2	+	36436873	36631782	CRIM1	NR_037631	chr2	-	36435395	36436217	LOC100288911	656	36434995	36437186	2191	36435975	36438178	2203	36434995	36437186	2191	1	chr2	36437490	36439241	chr2:36437490-36439241	185	101	1.84412	84	4.56e-06	36438366	2148.5	1492.5	r
NM_152435	chr12	+	94861201	94886501	AMDHD1	NM_182496	chr12	-	94784956	94860559	CCDC38	642	94860515	94861679	1164	94860256	94861396	1140	94860515	94861396	881	1	chr12	94860182	94861832	chr12:94860182-94861832	184	128	1.44431	56	0.00522367	94861007	448	194	m
NM_201627	chr5	+	180582868	180595414	TRIM41	NR_039781	chr5	-	180582171	180582239	MIR4638	629	180582349	180583513	1164	180581637	180582589	952	180582349	180582589	240	1	chr5	180581334	180583486	chr5:180581334-180583486	341	188	1.82158	153	2.67e-10	180582410	171	458	m
NM_198141	chr15	+	40353657	40433156	GANC	NM_001110503	chr15	-	40337427	40353047	TMEM87A	610	40352672	40354341	1669	40352321	40353353	1032	40352672	40353353	681	1	chr15	40352387	40354183	chr15:40352387-40354183	325	263	1.24011	62	0.0243538	40353285	238	372	m
NR_015396	chr16	+	29782655	29786875	LOC440356	NM_006319	chr16	-	29777178	29782079	CDIPT	576	29781661	29782670	1009	29781318	29782145	827	29781661	29782145	484	1	chr16	29781452	29782671	chr16:29781452-29782671	648	167	3.88583	481	6.91e-66	29782062	17.5	593.5	l
NM_173079	chr17	+	38386107	38399233	RUNDC1	NM_025267	chr17	-	38356068	38385546	AARSD1	561	38385735	38388076	2341	38385101	38385937	836	38385735	38385937	202	1	chr17	38385049	38386879	chr17:38385049-38386879	281	181	1.55981	100	2.01e-05	38385964	418	143	m
NM_198514	chr10	+	115604380	115662255	NHLRC2	NM_014881	chr10	-	115584473	115603849	DCLRE1A	531	115604246	115605517	1271	115603494	115605212	1718	115604246	115605212	966	1	chr10	115603529	115605183	chr10:115603529-115605183	204	152	1.35049	52	0.0156858	115604356	507	24	m
NM_001184751	chr11	+	46679219	46684042	ZNF408	NM_004308	chr11	-	46655207	46678696	ARHGAP1	523	46678842	46679443	601	46678267	46678888	621	46678842	46678888	46	1	chr11	46678356	46679298	chr11:46678356-46679298	204	116	1.76602	88	5.78e-06	46678827	131	392	m
NM_181868	chr12	+	97563208	97653342	APAF1	NM_201613	chr12	-	97531312	97562720	IKBIP	488	97562779	97564001	1222	97560806	97563013	2207	97562779	97563013	234	1	chr12	97561639	97563941	chr12:97561639-97563941	721	175	4.14357	546	1.51e-77	97562790	70	418	m
NM_007165	chr19	+	2187815	2199678	SF3A2	NM_018049	chr19	-	2184154	2187328	PLEKHJ1	487	2187302	2188196	894	2186986	2187664	678	2187302	2187664	362	1	chr19	2187179	2188275	chr19:2187179-2188275	218	138	1.58699	80	0.00012061	2187727	399	88	m
NM_016001	chr17	+	46692895	46730291	UTP18	NM_017643	chr17	-	46609784	46692426	MBTD1	469	46692698	46693747	1049	46692029	46693190	1161	46692698	46693190	492	1	chr17	46692161	46693327	chr17:46692161-46693327	162	122	1.33262	40	0.0377859	46692744	318	151	m
NM_001079525	chr4	+	56997025	57022291	PAICS	NM_002703	chr4	-	56954285	56996559	PPAT	466	56996749	56997843	1094	56995687	56996811	1124	56996749	56996811	62	1	chr4	56995690	56997442	chr4:56995690-56997442	171	128	1.33877	43	0.0292852	56996566	7	459	m
NM_012451	chr19	+	53559462	53571446	SYNGR4	NM_018273	chr19	-	53527427	53558998	TMEM143	464	53559426	53560186	760	53557657	53559522	1865	53559426	53559522	96	1	chr19	53558087	53560096	chr19:53558087-53560096	420	325	1.29304	95	0.00189969	53559092	93.5	370.5	m
NM_004632	chr1	+	153925508	153975424	DAP3	NM_001198904	chr1	-	153895856	153925071	YY1AP1	437	153925300	153925763	463	153924576	153925490	914	153925300	153925490	190	1	chr1	153924915	153925675	chr1:153924915-153925675	137	90	1.53569	47	0.00619962	153925295	224	213	m
NM_001199851	chr1	+	153925505	153975424	DAP3	NM_001198904	chr1	-	153895856	153925071	YY1AP1	434	153925302	153925762	460	153924578	153925489	911	153925302	153925489	187	1	chr1	153924915	153925675	chr1:153924915-153925675	137	90	1.53569	47	0.00619962	153925295	224	210	m
NR_024370	chr16	+	29782504	29786875	LOC440356	NM_006319	chr16	-	29777178	29782079	CDIPT	425	29782088	29782670	582	29781301	29782153	852	29782088	29782153	65	1	chr16	29781452	29782671	chr16:29781452-29782671	648	167	3.88583	481	6.91e-66	29782062	17.5	442.5	l
NM_001199112	chr2	+	63669788	63687834	MDH1	NM_015910	chr2	-	63202038	63669371	WDPCP	417	63668777	63669862	1085	63668667	63670362	1695	63668777	63669862	1085	1	chr2	63668475	63670562	chr2:63668475-63670562	248	179	1.39302	69	0.00307128	63669519	147.5	269.5	m
NM_001204827	chr22	+	39583030	39588731	XPNPEP3	NM_003932	chr22	-	39550546	39582633	ST13	397	39582836	39583465	629	39581978	39583366	1388	39582836	39583366	530	1	chr22	39582518	39583395	chr22:39582518-39583395	117	68	1.74346	49	0.00137707	39582957	323.5	73.5	m
NM_012218	chr19	+	10625936	10664095	ILF3	NR_024333	chr19	-	10623537	10625548	LOC147727	388	10625784	10627220	1436	10625064	10625817	753	10625784	10625817	33	1	chr19	10624952	10625899	chr19:10624952-10625899	237	131	1.82011	106	2.5e-07	10625426	122.5	510.5	l
NM_173156	chr1	+	181708128	181789951	SMG7	NR_040063	chr1	-	181696631	181707740	DKFZP564C196	388	181706361	181709582	3221	181707205	181708200	995	181707205	181708200	995	1	chr1	181706701	181708599	chr1:181706701-181708599	469	241	1.94711	228	1.17e-16	181707650	90	478	l
NM_001198780	chr3	+	9809800	9823789	ARPC4	NM_133480	chr3	-	9799811	9809420	TADA3	380	9809329	9810494	1165	9808458	9809512	1054	9809329	9809512	183	1	chr3	9808679	9810597	chr3:9808679-9810597	295	218	1.35774	77	0.00252336	9809638	218	162	m
NM_001142556	chr5	+	162820094	162851530	HMMR	NM_145266	chr5	-	162813163	162819721	NUDCD2	373	162820042	162821479	1437	162819024	162820062	1038	162820042	162820062	20	1	chr5	162818781	162821768	chr5:162818781-162821768	257	145	1.77737	112	1.79e-07	162820275	553.5	180.5	r
NM_014754	chr8	+	97343342	97415950	PTDSS1	NM_015942	chr8	-	97320820	97342972	MTERFD1	370	97343134	97343620	486	97342570	97343154	584	97343134	97343154	20	1	chr8	97342196	97344540	chr8:97342196-97344540	248	201	1.2385	47	0.0497221	97343368	396	26	r
NM_004632	chr1	+	153925508	153975424	DAP3	NM_001198902	chr1	-	153895856	153925139	YY1AP1	369	153925238	153925774	536	153924547	153925362	815	153925238	153925362	124	1	chr1	153924915	153925675	chr1:153924915-153925675	137	90	1.53569	47	0.00619962	153925295	156	213	m
NM_001199851	chr1	+	153925505	153975424	DAP3	NM_001198902	chr1	-	153895856	153925139	YY1AP1	366	153925243	153925773	530	153924549	153925364	815	153925243	153925364	121	1	chr1	153924915	153925675	chr1:153924915-153925675	137	90	1.53569	47	0.00619962	153925295	156	210	m
NM_001033522	chr20	+	54401113	54412989	CSTF1	NM_198437	chr20	-	54377851	54400758	AURKA	355	54400718	54401458	740	54399943	54400827	884	54400718	54400827	109	1	chr20	54399792	54401662	chr20:54399792-54401662	311	229	1.35887	82	0.00166026	54400727	31	386	l
NM_178150	chr10	+	5972219	6019562	FBXO18	NM_019046	chr10	-	5943694	5971866	ANKRD16	353	5971991	5972588	597	5971536	5972004	468	5971991	5972004	13	1	chr10	5971605	5972290	chr10:5971605-5972290	81	49	1.68315	32	0.0149582	5971948	81.5	271.5	m
NM_017906	chr6	+	10803173	10817956	PAK1IP1	NM_001145020	chr6	-	10779636	10802825	C6orf52	348	10803017	10803513	496	10802501	10803028	527	10803017	10803028	11	1	chr6	10802539	10803434	chr6:10802539-10803434	214	126	1.70865	88	1.16e-05	10802987	161.5	186.5	m
NM_006612	chr17	+	4841966	4872418	KIF1C	NM_001167986	chr17	-	4832148	4841629	INCA1	337	4841674	4842705	1031	4841141	4841698	557	4841674	4841698	24	1	chr17	4841315	4843363	chr17:4841315-4843363	297	145	2.04829	152	4.35e-12	4842339	710	373	r
NM_001204173	chr8	+	67742340	67936811	C8orf44-SGK3	NM_025054	chr8	-	67705041	67742006	VCPIP1	334	67742092	67742867	775	67741456	67742160	704	67742092	67742160	68	1	chr8	67740855	67742785	chr8:67740855-67742785	330	195	1.69794	135	3.18e-08	67741820	186	520	l
NR_046240	chr9	+	130526561	130535343	LOC100506100	NM_032799	chr9	-	130522969	130526229	ZDHHC12	332	130525950	130527290	1340	130525733	130526408	675	130525950	130526408	458	1	chr9	130525886	130527147	chr9:130525886-130527147	259	177	1.4694	82	0.000410565	130526517	287.5	44.5	m
NR_038458	chr17	+	46299038	46300731	LOC400604	NM_001243885	chr17	-	46294585	46298714	TOB1	324	46298890	46299602	712	46298244	46298957	713	46298890	46298957	67	1	chr17	46298514	46300432	chr17:46298514-46300432	402	238	1.69426	164	8.37e-10	46299473	759	435	r
NM_004632	chr1	+	153925508	153975424	DAP3	NM_139119	chr1	-	153895856	153925189	YY1AP1	319	153925065	153925788	723	153924515	153925290	775	153925065	153925290	225	1	chr1	153924915	153925675	chr1:153924915-153925675	137	90	1.53569	47	0.00619962	153925295	106	213	m
NM_004632	chr1	+	153925508	153975424	DAP3	NM_018253	chr1	-	153895856	153925192	YY1AP1	316	153925058	153925787	729	153924513	153925288	775	153925058	153925288	230	1	chr1	153924915	153925675	chr1:153924915-153925675	137	90	1.53569	47	0.00619962	153925295	103	213	m
NM_001199851	chr1	+	153925505	153975424	DAP3	NM_139119	chr1	-	153895856	153925189	YY1AP1	316	153925082	153925785	703	153924514	153925291	777	153925082	153925291	209	1	chr1	153924915	153925675	chr1:153924915-153925675	137	90	1.53569	47	0.00619962	153925295	106	210	m
NR_037843	chr7	+	27206564	27212655	HOTTIP	NM_000522	chr7	-	27203023	27206250	HOXA13	314	27206112	27207011	899	27205988	27206481	493	27206112	27206481	369	1	chr7	27206142	27206999	chr7:27206142-27206999	90	55	1.64274	35	0.0112518	27206571	320.5	6.5	r
NM_001199851	chr1	+	153925505	153975424	DAP3	NM_018253	chr1	-	153895856	153925192	YY1AP1	313	153925064	153925787	723	153924516	153925288	772	153925064	153925288	224	1	chr1	153924915	153925675	chr1:153924915-153925675	137	90	1.53569	47	0.00619962	153925295	103	210	m
NM_057175	chr4	+	140442125	140531385	NAA15	NM_001184991	chr4	-	140430520	140441814	NDUFC1	311	140441490	140442383	893	140441583	140442238	655	140441583	140442238	655	1	chr4	140441232	140443100	chr4:140441232-140443100	224	97	2.32108	127	1.07e-11	140442166	352	41	r
NM_024708	chr15	+	98960277	98987937	ASB7	NM_001040616	chr15	-	98926950	98959968	LINS	309	98960026	98961251	1225	98959353	98960095	742	98960026	98960095	69	1	chr15	98958676	98960633	chr15:98958676-98960633	349	244	1.43348	105	8.83e-05	98959655	313.5	622.5	l
NM_147173	chr9	+	34319503	34333711	NUDT2	NM_194313	chr9	-	34242377	34319198	KIF24	305	34319430	34320091	661	34318641	34319439	798	34319430	34319439	9	1	chr9	34318098	34319944	chr9:34318098-34319944	688	166	4.16135	522	2.06e-74	34319021	177	482	l
NR_003529	chr9	+	21984789	22111093	CDKN2B-AS1	NM_058195	chr9	-	21957750	21984490	CDKN2A	299	21984020	21985538	1518	21983353	21984551	1198	21984020	21984551	531	1	chr9	21983425	21986699	chr9:21983425-21986699	309	211	1.46848	98	9.39e-05	21985062	572	273	r
NM_001077511	chr6	+	31234281	31239971	TCF19	NM_019052	chr6	-	31218194	31233994	CCHCR1	287	31234158	31234969	811	31233411	31234231	820	31234158	31234231	73	1	chr6	31233719	31235024	chr6:31233719-31235024	225	170	1.32452	55	0.0152172	31234372	377.5	90.5	r
NR_033677	chr19	+	18891483	18900442	DDX49	NM_007263	chr19	-	18871322	18891199	COPE	284	18891326	18891875	549	18890740	18891330	590	18891326	18891330	4	1	chr19	18890943	18892358	chr19:18890943-18892358	269	151	1.79041	118	6.8e-08	18891651	451.5	167.5	r
NM_183415	chr12	+	108399821	108458890	UBE3B	NM_031954	chr12	-	108370842	108399538	KCTD10	283	108399558	108400135	577	108399184	108399636	452	108399558	108399636	78	1	chr12	108398740	108400093	chr12:108398740-108400093	167	106	1.58076	61	0.000991646	108399417	121.5	404.5	l
NM_020232	chr18	+	12692986	12715739	PSMG2	NM_024899	chr18	-	12662630	12692703	CEP76	283	12692857	12693402	545	12692289	12692894	605	12692857	12692894	37	1	chr18	12692455	12693404	chr18:12692455-12693404	118	82	1.45279	36	0.0261735	12692930	226.5	56.5	m
NM_017599	chr12	+	94135652	94220697	VEZT	NM_018351	chr12	-	93994655	94135371	FGD6	281	94135496	94136527	1031	94134729	94135531	802	94135496	94135531	35	1	chr12	94134677	94136427	chr12:94134677-94136427	240	193	1.2458	47	0.045837	94135552	181	100	m
NM_144775	chr17	+	18159318	18172095	SMCR8	NM_004618	chr17	-	18117959	18159046	TOP3A	272	18158969	18159650	681	18158481	18159142	661	18158969	18159142	173	1	chr17	18157662	18159573	chr17:18157662-18159573	564	184	3.08063	380	3.9e-44	18158618	428.5	700.5	l
NM_024107	chr17	+	39619879	39624625	TMUB2	NM_178542	chr17	-	39608877	39619608	C17orf65	271	39619491	39620725	1234	39619231	39619772	541	39619491	39619772	281	1	chr17	39619299	39620836	chr17:39619299-39620836	294	179	1.64535	115	9.07e-07	39620068	459.5	188.5	r
NM_080596	chr6	+	27222886	27223325	HIST1H2AH	NM_080593	chr6	-	27214050	27222616	HIST1H2BK	270	27222679	27223668	989	27221061	27222703	1642	27222679	27222703	24	1	chr6	27221483	27222165	chr6:27221483-27222165	94	60	1.59259	34	0.0169984	27221824	792	1062	l
NM_152755	chr7	+	99555200	99561064	CNPY4	NM_005641	chr7	-	99542628	99554931	TAF6	269	99554781	99556656	1875	99554532	99555086	554	99554781	99555086	305	1	chr7	99554405	99556009	chr7:99554405-99556009	254	186	1.36978	68	0.00415575	99555207	276	7	r
NM_014296	chr3	+	15222736	15269427	CAPN7	NR_027927	chr3	-	15181872	15222470	COL6A4P1	266	15222637	15223410	773	15222223	15223162	939	15222637	15223162	525	1	chr3	15222355	15223848	chr3:15222355-15223848	285	163	1.75293	122	6.6e-08	15223102	631.5	365.5	r
NR_015415	chr14	+	94693777	94716023	DICER1-AS1	NM_177438	chr14	-	94622317	94693512	DICER1	265	94692718	94694386	1668	94692356	94693675	1319	94692718	94693675	957	1	chr14	94693096	94694478	chr14:94693096-94694478	174	93	1.87937	81	4.78e-06	94693787	275	10	r
NR_003108	chr17	+	38531125	38550651	NBR2	NR_027676	chr17	-	38449837	38530866	BRCA1	259	38531077	38531880	803	38530423	38531264	841	38531077	38531264	187	1	chr17	38530526	38531382	chr17:38530526-38531382	155	112	1.39248	43	0.0215186	38530954	88	171	m
NM_021824	chr2	+	201462352	201476900	NIF3L1	NM_130906	chr2	-	201443923	201462094	PPIL3	258	201462220	201463075	855	201461246	201462756	1510	201462220	201462756	536	1	chr2	201461646	201463051	chr2:201461646-201463051	217	104	2.10384	113	2.32e-09	201462349	254.5	3.5	m
NM_001198953	chr14	+	103251833	103269758	ZFYVE21	NM_001100118	chr14	-	103233706	103251576	XRCC3	257	103251661	103252327	666	103251127	103251706	579	103251661	103251706	45	1	chr14	103251342	103251991	chr14:103251342-103251991	98	69	1.42774	29	0.0499218	103251667	90.5	166.5	m
NM_018328	chr2	+	148495049	148987514	MBD5	NM_002552	chr2	-	148404435	148494799	ORC4	250	148494626	148496030	1404	148494240	148494930	690	148494626	148494930	304	1	chr2	148494193	148495373	chr2:148494193-148495373	147	92	1.60059	55	0.00157998	148494783	16	266	l
NM_018328	chr2	+	148495049	148987514	MBD5	NM_001190881	chr2	-	148404435	148494800	ORC4	249	148494921	148495964	1043	148494245	148494960	715	148494921	148494960	39	1	chr2	148494193	148495373	chr2:148494193-148495373	147	92	1.60059	55	0.00157998	148494783	17	266	l
NM_014708	chr12	+	121577761	121676900	KNTC1	NR_036435	chr12	-	121555142	121577513	RSRC2	248	121577231	121578381	1150	121577057	121577598	541	121577231	121577598	367	1	chr12	121577037	121578376	chr12:121577037-121578376	198	154	1.28732	44	0.0390511	121577707	193.5	54.5	m
NM_152755	chr7	+	99555200	99561064	CNPY4	NM_139315	chr7	-	99542628	99554957	TAF6	243	99554702	99556654	1952	99554506	99555067	561	99554702	99555067	365	1	chr7	99554405	99556009	chr7:99554405-99556009	254	186	1.36978	68	0.00415575	99555207	250	7	r
NM_001254728	chr14	+	30565599	30635407	AP4S1	NM_001083893	chr14	-	30432755	30565358	STRN3	241	30565192	30566134	942	30565239	30566143	904	30565239	30566143	904	1	chr14	30565113	30566464	chr14:30565113-30566464	437	91	4.80284	346	1.31e-53	30565789	430.5	189.5	r
NR_024622	chr21	+	33066281	33091886	C21orf49	NM_013329	chr21	-	33035520	33066040	GCFC1	241	33066116	33066735	619	33065291	33066164	873	33066116	33066164	48	1	chr21	33065694	33066545	chr21:33065694-33066545	154	113	1.36361	41	0.0279893	33066120	79.5	161.5	m
NM_001142416	chr4	+	107457112	107489830	AIMP1	NM_001163435	chr4	-	107186681	107456872	TBCK	240	107456931	107457524	593	107456241	107456976	735	107456931	107456976	45	1	chr4	107456075	107457487	chr4:107456075-107457487	379	94	4.04619	285	4.16e-40	107456781	91	331	l
NM_003512	chr6	+	26232351	26232897	HIST1H2AC	NM_003526	chr6	-	26231673	26232111	HIST1H2BC	240	26231995	26233429	1434	26230509	26232244	1735	26231995	26232244	249	1	chr6	26230860	26232649	chr6:26230860-26232649	421	180	2.33955	241	5.57e-22	26231755	356.5	596.5	l
NM_012426	chr16	+	69115191	69169072	SF3B3	NM_015386	chr16	-	69071972	69114958	COG4	233	69114754	69115921	1167	69114508	69115044	536	69114754	69115044	290	1	chr16	69114433	69115714	chr16:69114433-69115714	237	153	1.55483	84	0.000113954	69115074	115.5	117.5	m
NM_016647	chr8	+	143805622	143815352	C8orf55	NR_038925	chr8	-	143780671	143805393	LOC100288181	229	143804957	143806731	1774	143804599	143805500	901	143804957	143805500	543	1	chr8	143804606	143807133	chr8:143804606-143807133	341	283	1.20625	58	0.0401132	143805870	476.5	247.5	r
NM_001324	chr20	+	54400980	54412989	CSTF1	NM_198437	chr20	-	54377851	54400758	AURKA	222	54400857	54401610	753	54400015	54400867	852	54400857	54400867	10	1	chr20	54399792	54401662	chr20:54399792-54401662	311	229	1.35887	82	0.00166026	54400727	31	253	l
NM_001037277	chr1	+	233558375	233574467	GGPS1	NM_031371	chr1	-	233396832	233558155	ARID4B	220	233558374	233559957	1583	233557399	233558926	1527	233558374	233558926	552	1	chr1	233557898	233559489	chr1:233557898-233559489	242	169	1.44036	73	0.00132042	233558694	538.5	318.5	r
NM_007033	chr1	+	2313073	2326743	RER1	NM_024848	chr1	-	2242555	2312853	MORN1	220	2312931	2313431	500	2312437	2313169	732	2312931	2313169	238	1	chr1	2311286	2313305	chr1:2311286-2313305	649	185	3.52011	464	1.77e-59	2312296	557.5	777.5	l
NM_015202	chr16	+	27468968	27699193	KIAA0556	NM_001520	chr16	-	27379434	27468752	GTF3C1	216	27468867	27469300	433	27468436	27468931	495	27468867	27468931	64	1	chr16	27468509	27469344	chr16:27468509-27469344	134	86	1.5584	48	0.00440726	27468927	174.5	41.5	m
NM_001013657	chr15	+	88578490	88586316	C15orf58	NM_006384	chr15	-	88574480	88578283	CIB1	207	88576724	88579008	2284	88576140	88578316	2176	88576724	88578316	1592	1	chr15	88577388	88579057	chr15:88577388-88579057	871	191	4.56644	680	3.05e-102	88578223	60.5	267.5	l
NM_016218	chr5	+	74843412	74931402	POLK	NM_005713	chr5	-	74702683	74843210	COL4A3BP	202	74843373	74843923	550	74842806	74843641	835	74843373	74843641	268	1	chr5	74842173	74843775	chr5:74842173-74843775	153	115	1.33157	38	0.0412687	74842974	236	438	l
NM_001012754	chr13	+	38510454	38522246	NHLRC3	NM_170719	chr13	-	38482001	38510252	PROSER1	202	38510329	38511152	823	38509534	38510379	845	38510329	38510379	50	1	chr13	38509787	38510978	chr13:38509787-38510978	141	91	1.56299	50	0.00383023	38510383	130.5	71.5	m
NM_020189	chr8	+	110415727	110427365	ENY2	NM_032869	chr8	-	110322323	110415526	NUDCD1	201	110415637	110416150	513	110414927	110416037	1110	110415637	110416037	400	1	chr8	110414627	110416207	chr8:110414627-110416207	472	161	2.94102	311	6.4e-35	110415417	109	310	l
NM_001142355	chr2	+	201462294	201476900	NIF3L1	NM_130906	chr2	-	201443923	201462094	PPIL3	200	201462228	201463119	891	201461247	201462893	1646	201462228	201462893	665	1	chr2	201461646	201463051	chr2:201461646-201463051	217	104	2.10384	113	2.32e-09	201462349	254.5	54.5	r
NM_004782	chr22	+	19543291	19575501	SNAP29	NM_058004	chr22	-	19391978	19543100	PI4KA	191	19543189	19543668	479	19542686	19543299	613	19543189	19543299	110	1	chr22	19542810	19543682	chr22:19542810-19543682	92	48	1.91929	44	0.000935739	19543246	146	45	m
NM_021994	chr7	+	111633878	111771225	ZNF277	NM_014705	chr7	-	111153399	111633698	DOCK4	180	111633789	111634602	813	111633325	111633858	533	111633789	111633858	69	1	chr7	111633334	111634708	chr7:111633334-111634708	131	97	1.35149	34	0.0483016	111634021	323	143	r
NM_021947	chr17	+	2153997	2175303	SRR	NM_017575	chr17	-	1909882	2153819	SMG6	178	2153198	2154386	1188	2153000	2153909	909	2153198	2153909	711	1	chr17	2153452	2154310	chr17:2153452-2154310	115	69	1.67059	46	0.00276306	2153881	62	116	m
NM_019054	chr10	+	88844932	88941202	FAM35A	NM_005271	chr10	-	88799938	88844756	GLUD1	176	88843945	88846709	2764	88843048	88846876	3828	88843945	88846709	2764	1	chr10	88843373	88844035	chr10:88843373-88844035	108	46	2.37621	62	3.79e-06	88843704	1052	1228	l
NM_005513	chr3	+	121944247	121984606	GTF2E1	NM_173825	chr3	-	121888217	121944074	RABL3	173	121943590	121945253	1663	121943417	121944965	1548	121943590	121944965	1375	1	chr3	121943480	121944805	chr3:121943480-121944805	168	126	1.33722	42	0.0319594	121944143	68.5	104.5	m
NM_025029	chr2	+	130655970	130664770	MZT2B	NR_033232	chr2	-	130625434	130655800	SMPD4	170	130655230	130656698	1468	130655041	130656465	1424	130655230	130656465	1235	1	chr2	130655376	130656463	chr2:130655376-130656463	99	68	1.45972	31	0.037118	130655920	119.5	50.5	m
NM_173174	chr8	+	27224915	27372825	PTK2B	NM_171982	chr8	-	27198320	27224751	TRIM35	164	27223671	27225861	2190	27223070	27225654	2584	27223671	27225654	1983	1	chr8	27224598	27225297	chr8:27224598-27225297	152	109	1.39507	43	0.0200414	27224948	196.5	32.5	r
NR_046452	chr2	+	208828201	208829163	IDH1-AS1	NM_005896	chr2	-	208809197	208828051	IDH1	150	208828125	208828707	582	208827782	208828146	364	208828125	208828146	21	1	chr2	208826949	208828616	chr2:208826949-208828616	174	119	1.46604	55	0.00458719	208827783	268.5	418.5	l
NM_032025	chr3	+	151747263	151786493	EIF2A	NM_014445	chr3	-	151742469	151747118	SERP1	145	151746191	151747642	1451	151746052	151747164	1112	151746191	151747164	973	1	chr3	151745920	151747754	chr3:151745920-151747754	284	197	1.4447	87	0.000351253	151746837	281	426	l
NM_001256067	chr9	+	139437667	139448679	NOXA1	NM_017820	chr9	-	139321168	139437535	EXD3	132	139436091	139438735	2644	139435605	139438559	2954	139436091	139438559	2468	1	chr9	139436778	139437734	chr9:139436778-139437734	163	118	1.38714	45	0.018797	139437256	279	411	l
NR_003108	chr17	+	38531125	38550651	NBR2	NM_007297	chr17	-	38449837	38530994	BRCA1	131	38530359	38531734	1375	38530198	38531061	863	38530359	38531061	702	1	chr17	38530526	38531382	chr17:38530526-38531382	155	112	1.39248	43	0.0215186	38530954	40	171	l
NM_019597	chrX	+	100549776	100555784	HNRNPH2	NM_000169	chrX	-	100539434	100549657	GLA	119	100548853	100551038	2185	100548617	100551177	2560	100548853	100551038	2185	1	chrX	100548647	100550792	chrX:100548647-100550792	412	106	3.9177	306	4.4e-42	100549720	62.5	56.5	m
NM_152330	chr14	+	51188325	51267194	FRMD6	NR_037676	chr14	-	51185984	51188212	FRMD6-AS1	113	51187367	51189428	2061	51187232	51188250	1018	51187367	51188250	883	1	chr14	51187863	51190228	chr14:51187863-51190228	242	131	1.84881	111	7.16e-08	51189046	833.5	720.5	r
NR_027083	chr17	+	73694992	73705236	AFMID	NM_003258	chr17	-	73681754	73694880	TK1	112	73694250	73695425	1175	73694066	73694906	840	73694250	73694906	656	1	chr17	73694509	73695363	chr17:73694509-73695363	192	106	1.8207	86	4.25e-06	73694936	56	56	m
NM_001762	chr7	+	56086871	56099176	CCT6A	NM_004577	chr7	-	56046237	56086762	PSPH	109	56086245	56087449	1204	56086116	56087326	1210	56086245	56087326	1081	1	chr7	56086024	56087773	chr7:56086024-56087773	146	109	1.34975	37	0.0417564	56086899	136.5	27.5	r
NR_003108	chr17	+	38531125	38550651	NBR2	NM_007294	chr17	-	38449837	38531026	BRCA1	99	38530222	38531771	1549	38530147	38531077	930	38530222	38531077	855	1	chr17	38530526	38531382	chr17:38530526-38531382	155	112	1.39248	43	0.0215186	38530954	72	171	l
