# Supplementary material for: Identification of regulatory regions of bidirectional genes in cervical cancer
Source: BMC Med Genomics. 2013 Jan 23;6(Suppl 1):S5. doi: 10.1186/1755-8794-6-S1-S5 (PMC3552671; doi:10.1186/1755-8794-6-S1-S5)
Supplement: Additional file 5 — Stat1 binding sites of bidirectional promoters with single peak on the right. [file 1755-8794-6-S1-S5-S5.XLS]

## Sheet: stat1_on_right2
Additional file 5: Stat1 binding sites of bidirectional promoters with single peak on the right
Bidirectional gene pairs													Regulatory Region		No. of Stat1 binding	Stat1 binding information
Genes on positive strand						Genes on negative strand						Distance b/w TTSs				Chromosome	Start	End	Binding region	Stat1 binding at the promoter of the other gene(-)	Center of Stat1 binding site	Distance b/w the center of Stat1 binding site and TSS(Strand -)	Distance b/w the center of Stat1 binding site and TSS(Strand +)	Position of Stat1 binding site concerning two TSSs
refGene name	Chromosome	Strand	Transcription Start	Transcription End	Alternate name	refGene name	Chromosome	Strand	Transcription End	Transcription Start	Alternate name		Start	End
NM_014043	chr3	+	87359102	87387388	CHMP2B	NR_039958	chr3	-	87358028	87358117	MIR4795	985	87358705	87359781	1	chr3	87358242	87359921	chr3:87358242-87359921	0	8.73591e+07	964.5	20.5	m
NM_207346	chr17	+	71024203	71032415	TSEN54	NM_020753	chr17	-	71007936	71023222	CASKIN2	981	71023925	71024570	1	chr17	71023396	71024687	chr17:71023396-71024687	0	7.1024e+07	819.5	161.5	m
NM_024311	chr17	+	72245177	72286931	MFSD11	NR_030366	chr17	-	72244126	72244225	MIR636	952	72244597	72245264	0	NA
NM_001037277	chr1	+	233558375	233574467	GGPS1	NM_001206794	chr1	-	233396832	233557425	ARID4B	950	233557861	233559720	1	chr1	233557898	233559489	chr1:233557898-233559489	0	2.33559e+08	1268.5	318.5	r
NM_199073	chr3	+	49033621	49035930	NDUFAF3	NR_029948	chr3	-	49032584	49032671	MIR425	950	49033434	49034144	1	chr3	49033709	49034773	chr3:49033709-49034773	0	49034241	1570	620	r
NM_002520	chr5	+	170747312	170770493	NPM1	NR_037474	chr5	-	170746264	170746369	MIR3912	943	170746697	170747792	0	NA
NM_002394	chr11	+	62380059	62412931	SLC3A2	NR_002563	chr11	-	62379059	62379131	SNORD27	928	62379498	62380563	0	NA
NM_001362	chr14	+	101097440	101099542	DIO3	NR_031649	chr14	-	101096376	101096512	MIR1247	928	101097161	101097983	0	NA
NM_014699	chr16	+	30993243	31002334	ZNF646	NM_001172668	chr16	-	30979669	30992324	ZNF668	919	30992569	30993735	1	chr16	30991828	30993449	chr16:30991828-30993449	1	3.09926e+07	314.5	604.5	m
NR_036571	chr13	+	51484523	51501781	ALG11	NM_001243182	chr13	-	51404805	51483631	ATP7B	892	51484157	51484826	0	NA
NM_145341	chr10	+	112621542	112649754	PDCD4	NR_026932	chr10	-	112618637	112620652	LOC282997	890	112620833	112623679	2	chr10	112620501	112621648	chr10:112620501-112621648	1	1.12621e+08	422.5	467.5	m
NM_145341	chr10	+	112621542	112649754	PDCD4	NR_026932	chr10	-	112618637	112620652	LOC282997	890	112620833	112623679	2	chr10	112622039	112622777	chr10:112622039-112622777	1	112622408	1756	866	r
NR_002935	chr7	+	151764912	151771033	FABP5P3	NM_170606	chr7	-	151462942	151764023	MLL3	889	151764580	151765145	1	chr7	151764362	151765045	chr7:151764362-151765045	0	1.51765e+08	680.5	208.5	m
NM_005446	chr22	+	19699463	19712302	P2RX6	NR_003608	chr22	-	19692495	19698576	MGC16703	887	19698993	19699578	0	NA
NM_001159554	chr22	+	19699441	19712302	P2RX6	NR_003608	chr22	-	19692495	19698576	MGC16703	865	19698991	19699577	0	NA
NM_003087	chr10	+	88708267	88712997	SNCG	NM_024756	chr10	-	88685277	88707405	MMRN2	862	88707586	88709973	0	NA
NM_001198842	chr12	+	68265728	68281624	CCT2	NR_037475	chr12	-	68264768	68264870	MIR3913-1	858	68265242	68265981	0	NA
NR_024080	chr2	+	254868	268282	ACP1	NM_015677	chr2	-	208135	254068	SH3YL1	800	254677	255267	0	NA
NM_000374	chr1	+	45250391	45253928	UROD	NM_024602	chr1	-	45240806	45249614	HECTD3	777	45250322	45250744	0	NA
NM_000033	chrX	+	152643516	152663410	ABCD1	NM_001139457	chrX	-	152619140	152642750	BCAP31	766	152643367	152643807	0	NA
NM_022064	chr3	+	49701953	49733966	RNF123	NM_020998	chr3	-	49696383	49701200	MST1	753	49701513	49702592	0	NA
NM_000033	chrX	+	152643516	152663410	ABCD1	NM_001139441	chrX	-	152619140	152642776	BCAP31	740	152643370	152643812	0	NA
NM_001144961	chr6	+	31623331	31634585	NFKBIL1	NM_130463	chr6	-	31620206	31622604	ATP6V1G2	727	31623174	31623584	0	NA
NM_016034	chr9	+	137532303	137536340	MRPS2	NM_144654	chr9	-	137526846	137531582	C9orf116	721	137532148	137532599	0	NA
NM_198883	chr1	+	153445113	153450248	MTX1	NM_001252608	chr1	-	153432002	153444396	THBS3	717	153444618	153447266	0	NA
NM_052827	chr12	+	54646822	54652835	CDK2	NM_001200054	chr12	-	54634155	54646113	PMEL	709	54646301	54647455	0	NA
NM_024326	chr10	+	104169560	104172883	FBXL15	NM_002779	chr10	-	104152365	104168891	PSD	669	104169288	104169688	1	chr10	104169454	104170104	chr10:104169454-104170104	0	104169779	888	219	r
NM_016093	chr5	+	172319044	172329380	RPL26L1	NR_026683	chr5	-	172314390	172318384	LOC100268168	660	172318766	172319376	0	NA
NM_022787	chr1	+	9926072	9968143	NMNAT1	NM_032368	chr1	-	9912362	9925413	LZIC	659	9925473	9926449	1	chr1	9925156	9926331	chr1:9925156-9926331	1	9.92574e+06	330.5	328.5	m
NM_020448	chr1	+	24614831	24672060	NIPAL3	NM_001199012	chr1	-	24556075	24614174	C1orf201	657	24614557	24615494	1	chr1	24614508	24615484	chr1:24614508-24615484	0	24614996	822	165	r
NM_033271	chr14	+	104785923	104788475	BTBD6	NM_145685	chr14	-	104746667	104785267	BRF1	656	104785401	104786540	0	NA
NR_004401	chr19	+	53833107	53877314	SEC1	NM_001352	chr19	-	53825628	53832451	DBP	656	53833016	53833493	1	chr19	53831930	53833673	chr19:53831930-53833673	1	5.38328e+07	350.5	305.5	m
NM_002394	chr11	+	62380059	62412931	SLC3A2	NR_002564	chr11	-	62379339	62379414	SNORD26	645	62379495	62380564	0	NA
NM_006431	chr12	+	68265474	68281624	CCT2	NR_037475	chr12	-	68264768	68264870	MIR3913-1	604	68265242	68265983	0	NA
NM_020901	chr11	+	566482	602222	PHRF1	NR_026967	chr11	-	563807	565885	LOC143666	597	566180	566729	1	chr11	566195	566637	chr11:566195-566637	0	566416	531	66	m
NM_015073	chr19	+	43089707	43390848	SIPA1L3	NM_031951	chr19	-	43067311	43089157	WDR87	550	43089305	43090088	1	chr19	43089251	43090034	chr19:43089251-43090034	0	4.30896e+07	485.5	64.5	m
NM_015965	chr19	+	19488018	19500013	NDUFA13	NM_032037	chr19	-	19486027	19487469	TSSK6	549	19487537	19488318	0	NA
NM_002876	chr17	+	54124961	54127694	RAD51C	NM_001201457	chr17	-	53989036	54124415	TEX14	546	54124679	54125376	0	NA
NM_001128302	chr16	+	20819575	20843834	LYRM1	NM_173475	chr16	-	20776896	20819062	DCUN1D3	513	20819168	20820061	1	chr16	20818398	20820705	chr16:20818398-20820705	1	2.08196e+07	489.5	23.5	m
NM_001099402	chr14	+	99017491	99047605	CCNK	NM_199123	chr14	-	98945893	99016979	SETD3	512	99017355	99017837	0	NA
NM_152299	chr22	+	49293510	49310075	NCAPH2	NM_033200	chr22	-	49288241	49293001	LMF2	509	49293399	49293883	0	NA
NM_000267	chr17	+	26446070	26728821	NF1	NR_039886	chr17	-	26445493	26445569	MIR4733	501	26445660	26446362	0	NA
NM_024838	chr10	+	25345513	25355599	THNSL1	NM_145010	chr10	-	25310922	25345036	ENKUR	477	25345367	25346532	1	chr10	25344922	25346449	chr10:25344922-25346449	1	2.53457e+07	649.5	172.5	r
NM_199073	chr3	+	49033621	49035930	NDUFAF3	NR_029690	chr3	-	49033054	49033146	MIR191	475	49033421	49034083	1	chr3	49033709	49034773	chr3:49033709-49034773	0	49034241	1095	620	r
NM_001191013	chr10	+	106018620	106049166	GSTO2	NR_039702	chr10	-	106018083	106018153	MIR4482-1	467	106018220	106019381	1	chr10	106018027	106019543	chr10:106018027-106019543	1	106018785	632	165	r
NR_028090	chr7	+	154426075	154428346	LOC202781	NM_007349	chr7	-	154366332	154425615	PAXIP1	460	154426020	154426950	0	NA
NM_005345	chr6	+	31891269	31893698	HSPA1A	NM_005527	chr6	-	31885374	31890814	HSPA1L	455	31891114	31891554	0	NA
NM_024300	chr8	+	57286868	57293730	CHCHD7	NM_002655	chr8	-	57236021	57286413	PLAG1	455	57286737	57287241	0	NA
NM_017450	chr17	+	76623541	76698907	BAIAP2	NR_026857	chr17	-	76617527	76623114	FLJ90757	427	76623432	76623802	0	NA
NR_036659	chr20	+	47328585	47339202	ZNFX1-AS1	NM_021035	chr20	-	47295845	47328163	ZNFX1	422	47328260	47328884	1	chr20	47327926	47329218	chr20:47327926-47329218	1	47328572	409	13	m
NR_036070	chr1	+	247087198	247087265	MIR3124	NM_030645	chr1	-	247071273	247086777	SH3BP5L	421	247086862	247087847	0	NA
NR_002776	chr21	+	46473585	46496032	MCM3AP-AS1	NM_001145437	chr21	-	46433465	46473166	LSS	419	46473500	46473891	0	NA
NM_015428	chr19	+	55221023	55243843	ZNF473	NM_016440	chr19	-	55171535	55220617	VRK3	406	55220933	55221374	1	chr19	55219872	55221447	chr19:55219872-55221447	1	5.52207e+07	42.5	363.5	m
NM_015407	chr3	+	51984081	51990256	ABHD14A	NM_001146314	chr3	-	51977565	51983686	ABHD14B	395	51983914	51984471	0	NA
NM_024075	chr19	+	59385930	59390206	TSEN34	NM_001146083	chr19	-	59368917	59385545	MBOAT7	385	59385793	59386293	0	NA
NM_001143819	chr12	+	112143642	112220772	TPCN1	NM_138451	chr12	-	112117628	112143263	IQCD	379	112143346	112144384	0	NA
NM_014016	chr3	+	45705757	45761904	SACM1L	NR_033947	chr3	-	45694660	45705378	LOC644714	379	45705438	45706401	1	chr3	45704668	45706179	chr3:45704668-45706179	1	4.57054e+07	45.5	333.5	m
NM_001199885	chr15	+	41879910	41882061	C15orf63	NM_001033517	chr15	-	41874456	41879547	SERINC4	363	41879569	41880783	0	NA
NM_004175	chr22	+	23281617	23298509	SNRPD3	NM_031444	chr22	-	23266407	23281275	C22orf13	342	23281300	23282846	1	chr22	23281317	23282209	chr22:23281317-23282209	0	23281763	488	146	r
NR_029422	chr22	+	41341194	41341343	RNU12	NM_032311	chr22	-	41309670	41340906	POLDIP3	288	41341015	41341994	1	chr22	41340352	41341883	chr22:41340352-41341883	1	4.13411e+07	211.5	76.5	m
NM_002743	chr19	+	11407268	11422782	PRKCSH	NM_145045	chr19	-	11392271	11406980	CCDC151	288	11407131	11408235	0	NA
NM_014328	chr1	+	153560841	153567533	RUSC1	NM_001039517	chr1	-	153556874	153560562	RUSC1-AS1	279	153560563	153561352	1	chr1	153559541	153561901	chr1:153559541-153561901	1	153560721	159	120	m
NM_006317	chr5	+	17270749	17329943	BASP1	NR_027253	chr5	-	17183136	17270531	LOC285696	218	17270597	17271015	0	NA
NR_037425	chr12	+	102848332	102848463	MIR3652	NR_027249	chr12	-	102761656	102848119	GNN	213	102848132	102848750	0	NA
NM_006466	chr20	+	18396032	18413286	POLR3F	NM_001099407	chr20	-	18312010	18395829	DZANK1	203	18395849	18396449	0	NA
NM_003299	chr12	+	102848318	102865833	HSP90B1	NR_027249	chr12	-	102761656	102848119	GNN	199	102848125	102848730	0	NA
NM_002111	chr4	+	3046205	3215485	HTT	NR_045414	chr4	-	3034770	3046039	HTT-AS1	166	3046063	3046480	0	NA
NM_001826	chr1	+	153213741	153218349	CKS1B	NM_001130041	chr1	-	153201397	153213583	SHC1	158	153213719	153214555	1	chr1	153212677	153214362	chr1:153212677-153214362	1	1.53214e+08	63.5	221.5	l
NM_001145638	chr9	+	138341752	138373878	GPSM1	NR_026964	chr9	-	138336818	138341600	DKFZP434A062	152	138341623	138342120	0	NA
NM_001201545	chr1	+	110683467	110690826	RBM15	NR_036595	chr1	-	110630520	110683316	LOC440600	151	110683459	110683953	0	NA
NM_199073	chr3	+	49033621	49035930	NDUFAF3	NM_018114	chr3	-	49027438	49033471	DALRD3	150	49033484	49034073	1	chr3	49033709	49034773	chr3:49033709-49034773	0	49034241	770	620	r
NM_023016	chr2	+	109729199	109733853	SOWAHC	NM_178584	chr2	-	109657664	109729072	2012-09-10	127	109729117	109729555	1	chr2	109728183	109729493	chr2:109728183-109729493	1	109728838	234	361	l
NM_021137	chr17	+	23686674	23698162	TNFAIP1	NM_174887	chr17	-	23679479	23686622	IFT20	52	23686668	23687122	1	chr17	23686374	23688237	chr17:23686374-23688237	1	2.36873e+07	683.5	631.5	r
NM_032304	chr16	+	717266	719716	HAGHL	NM_001031737	chr16	-	712582	716474	CCDC78	792	716711	718194	0	NA
NM_018009	chr12	+	6431437	6441749	TAPBPL	NR_015382	chr12	-	6418427	6430944	LOC678655	493	6431371	6432069	0	NA
NM_001167924	chr3	+	101316463	101380166	C3orf26	NM_182909	chr3	-	101034677	101316039	FILIP1L	424	101316421	101316667	0	NA
