# Supplementary material for: Identification of regulatory regions of bidirectional genes in cervical cancer
Source: BMC Med Genomics. 2013 Jan 23;6(Suppl 1):S5. doi: 10.1186/1755-8794-6-S1-S5 (PMC3552671; doi:10.1186/1755-8794-6-S1-S5)
Supplement: Additional file 6 — Stat1 binding sites of bidirectional promoters with single peak on the left. [file 1755-8794-6-S1-S5-S6.XLS]

## Sheet: stat1_on_left2
Additional file 6: Stat1 binding sites of bidirectional promoters with single peak on the left
Bidirectional gene pairs													Regulatory Region		No. of Stat1 binding	Stat1 binding information
Genes on positive strand						Genes on negative strand						Distance b/w TTSs				Chromosome	Start	End	Binding region	Stat1 binding at the promoter of the other gene(+)	Center of Stat1 binding site	Distance b/w the center of Stat1 binding site and TSS(Strand -)	Distance b/w the center of Stat1 binding site and TSS(Strand +)	Position of Stat1 binding site concerning two TSSs
refGene name	Chromosome	Strand	Transcription Start	Transcription End	Alternate name	refGene name	Chromosome	Strand	Transcription End	Transcription Start	Alternate name		Start	End
NM_001122633	chr2	+	211050650	211252076	CPS1	NM_001136574	chr2	-	211004217	211049674	LANCL1	976	211049291	211049997	0
NM_024074	chr19	+	16632937	16660816	TMEM38A	NM_024104	chr19	-	16617958	16631968	C19orf42	969	16631564	16632304	0
NM_004497	chr19	+	51059357	51068895	FOXA3	NM_004819	chr19	-	51010539	51058388	SYMPK	969	51057339	51058548	0
NM_201522	chr6	+	43136159	43150811	KLC4	NM_015950	chr6	-	43129744	43135220	MRPL2	939	43134700	43135731	0
NM_001122633	chr2	+	211050650	211252076	CPS1	NM_006055	chr2	-	211004217	211049736	LANCL1	914	211049293	211049995	0
NM_001122633	chr2	+	211050650	211252076	CPS1	NM_001136575	chr2	-	211004217	211049744	LANCL1	906	211049291	211049996	0
NM_153645	chr22	+	43939215	43962554	NUP50	NR_038956	chr22	-	43908302	43938326	LOC100506714	889	43937756	43938712	0
NM_145754	chr8	+	145662545	145670307	KIFC2	NM_032687	chr8	-	145660007	145661657	CYHR1	888	145661248	145661938	0
NM_001005374	chr9	+	129254354	129305601	LRSAM1	NM_000976	chr9	-	129249773	129253532	RPL12	822	129253111	129253861	1	chr9	129246004	129256011	chr9:129246004-129256011	1	129251008	2524.5	3346.5	l
NM_018081	chr17	+	7532391	7547545	WRAP53	NM_001126113	chr17	-	7512444	7531593	TP53	798	7531351	7531732	0
NM_000951	chr19	+	54776398	54786077	PRRG2	NM_015953	chr19	-	54750779	54775615	NOSIP	783	54775315	54775802	1	chr19	54775341	54775982	chr19:54775341-54775982	0	54775662	46.5	736.5	m
NM_001003845	chr2	+	171280102	171282744	SP5	NR_027433	chr2	-	171277194	171279323	LOC440925	779	171279053	171279757	0
NM_006271	chr1	+	151867496	151871137	S100A1	NM_001024211	chr1	-	151857899	151866741	S100A13	755	151865829	151866823	0
NM_133475	chr19	+	4134350	4175811	ANKRD24	NM_016539	chr19	-	4125105	4133596	SIRT6	754	4132807	4133847	1	chr19	4132975	4133856	chr19:4132975-4133856	0	4133416	180.5	934.5	l
NM_001123329	chr14	+	64041044	64061422	ZBTB1	NM_006977	chr14	-	64023307	64040307	ZBTB25	737	64039519	64040698	0
NM_001104	chr11	+	66070966	66087373	ACTN3	NM_207340	chr11	-	66063310	66070247	ZDHHC24	719	66069730	66070347	1	chr11	66069863	66070490	chr11:66069863-66070490	0	66070177	70.5	789.5	l
NM_198954	chr7	+	2249065	2257306	NUDT1	NM_013393	chr7	-	2240451	2248359	FTSJ2	706	2248033	2248761	0
NM_145754	chr8	+	145662545	145670307	KIFC2	NM_001129888	chr8	-	145660007	145661839	CYHR1	706	145661243	145661902	0
NR_027840	chr3	+	198961657	198995714	FYTTD1	NM_001145642	chr3	-	198882710	198960965	KIAA0226	692	198960897	198961434	0
NM_032271	chr16	+	2145799	2168131	TRAF7	NR_002736	chr16	-	2145024	2145107	SNORD60	692	2144968	2145526	0
NM_002873	chr5	+	68702287	68746384	RAD17	NM_001015891	chr5	-	68683308	68701596	TAF9	691	68700278	68701733	1	chr5	68700413	68701760	chr5:68700413-68701760	0	68701087	509.5	1200.5	l
NM_138697	chr1	+	6537924	6562404	TAS1R1	NM_024654	chr1	-	6503993	6537245	NOL9	679	6536849	6537385	0
NM_145054	chr17	+	9420668	9487501	WDR16	NR_033656	chr17	-	9094512	9420000	STX8	668	9419470	9420122	1	chr17	9419292	9420174	chr17:9419292-9420174	0	9419733	267	935	l
NM_001253380	chr3	+	23934199	23937351	RPL15	NM_020345	chr3	-	23908575	23933541	NKIRAS1	658	23933307	23934077	0
NM_015029	chr8	+	99199243	99241245	POP1	NM_005836	chr8	-	99183742	99198594	HRSP12	649	99198127	99199206	0
NR_036507	chr15	+	47235786	47238114	LOC100306975	NM_004236	chr15	-	47204762	47235146	COPS2	640	47234438	47235758	1	chr15	47234610	47235987	chr15:47234610-47235987	1	47235299	152.5	487.5	m
NR_039942	chr1	+	54292339	54292415	MIR4781	NM_004872	chr1	-	54269936	54291699	TMEM59	640	54289661	54292330	1	chr1	54290352	54292323	chr1:54290352-54292323	0	54291338	361.5	1001.5	l
NM_032410	chr8	+	42871189	43004839	HOOK3	NR_039679	chr8	-	42870496	42870575	MIR4469	614	42869908	42871075	0
NM_001039846	chr19	+	2047867	2050583	IZUMO4	NM_130807	chr19	-	2022034	2047269	MOB3A	598	2046897	2047615	0
NM_018846	chr7	+	23112441	23181563	KLHL7	NR_046220	chr7	-	23107371	23111847	KLHL7-AS1	594	23111488	23112372	0
NM_207325	chr19	+	37588861	37668639	DPY19L3	NR_046201	chr19	-	37572795	37588285	LOC400684	576	37587726	37588796	0
NM_001099652	chr14	+	52089615	52174181	GPR137C	NM_020784	chr14	-	51967057	52089051	TXNDC16	564	52088597	52089230	0
NM_001564	chr4	+	184663213	184669243	ING2	NR_033995	chr4	-	184652883	184662662	LOC389247	551	184661823	184662785	0
NM_001145073	chrX	+	49531209	49533908	USP27X	NR_026742	chrX	-	49528066	49530699	LOC158572	510	49530460	49531109	1	chrX	49530390	49530878	chrX:49530390-49530878	0	49530634	65	575	l
NM_144999	chr17	+	77574568	77582316	LRRC45	NM_144998	chr17	-	77569867	77574062	STRA13	506	77573647	77574173	1	chr17	77572300	77574015	chr17:77572300-77574015	0	77573158	904.5	1410.5	l
NR_039880	chr17	+	34235616	34235671	MIR4727	NM_017748	chr17	-	34210971	34235115	CWC25	501	34234887	34235568	0
NM_177441	chr17	+	39620099	39624625	TMUB2	NM_178542	chr17	-	39608877	39619608	C17orf65	491	39619232	39619924	1	chr17	39619299	39620836	chr17:39619299-39620836	1	39620068	459.5	31.5	m
NM_001255979	chr1	+	152207298	152213464	CREB3L4	NM_014437	chr1	-	152198211	152206812	SLC39A1	486	152206108	152207104	1	chr1	152205831	152207351	chr1:152205831-152207351	1	152206591	221	707	l
NM_025058	chr1	+	153412886	153424071	TRIM46	NM_173852	chr1	-	153408507	153412428	KRTCAP2	458	153411850	153412563	1	chr1	153412194	153412717	chr1:153412194-153412717	0	153412456	27.5	430.5	m
NM_018430	chr16	+	66398510	66419472	TSNAXIP1	NM_020850	chr16	-	66314505	66398056	RANBP10	454	66397530	66398346	1	chr16	66397373	66398796	chr16:66397373-66398796	1	66398085	28.5	425.5	m
NM_001127713	chr14	+	50069549	50169534	ATL1	NM_006575	chr14	-	49954960	50069126	MAP4K5	423	50068208	50069360	0
NM_007276	chr7	+	26207355	26219752	CBX3	NM_002137	chr7	-	26196080	26206938	HNRNPA2B1	417	26206432	26207113	1	chr7	26205968	26208609	chr7:26205968-26208609	1	26207289	350.5	66.5	m
NM_001025236	chr11	+	832940	857116	TSPAN4	NM_021128	chr11	-	829720	832529	POLR2L	411	831921	832770	0
NM_001174102	chr5	+	176807931	176815889	PRR7	NR_038915	chr5	-	176797495	176807551	LOC340037	380	176807230	176807912	0
NR_037449	chr17	+	70913744	70913838	MIR3678	NM_002086	chr17	-	70825751	70913384	GRB2	360	70912814	70913524	0
NR_037449	chr17	+	70913744	70913838	MIR3678	NM_203506	chr17	-	70825751	70913385	GRB2	359	70912816	70913524	0
NM_205856	chrX	+	47748677	47754072	SPACA5	NM_006962	chrX	-	47719193	47748321	ZNF182	356	47747933	47748677	0
NM_001167992	chrX	+	48640718	48645364	PQBP1	NM_001167947	chrX	-	48635673	48640370	TIMM17B	348	48639395	48640585	1	chrX	48639306	48640813	chrX:48639306-48640813	1	48640060	310.5	658.5	l
NR_003129	chr6	+	32254209	32256545	RNF5P1	NM_032741	chr6	-	32243960	32253866	AGPAT1	343	32251551	32254087	0
NM_001130092	chr17	+	17816851	17851867	LRRC48	NM_001082968	chr17	-	17687546	17816509	TOM1L2	342	17815833	17816588	1	chr17	17816273	17817129	chr17:17816273-17817129	1	17816701	192	150	m
NM_205856	chrX	+	47748677	47754072	SPACA5	NM_001178099	chrX	-	47719193	47748338	ZNF182	339	47747930	47748676	0
NR_026887	chr19	+	38485602	38487803	LOC80054	NM_004364	chr19	-	38482679	38485270	CEBPA	332	38484954	38485469	0
NM_001193282	chr4	+	2390498	2434488	LOC402160	NM_001172658	chr4	-	2300103	2390168	ZFYVE28	330	2389762	2390409	0
NR_033343	chr8	+	143748727	143761147	PSCA	NM_003724	chr8	-	143735875	143748403	JRK	324	143748151	143748642	0
NM_153710	chr9	+	135233104	135261041	C9orf96	NM_033161	chr9	-	135218160	135232791	SURF4	313	135232504	135233030	0
NM_014484	chr20	+	49008769	49011227	MOCS3	NM_003859	chr20	-	48984811	49008467	DPM1	302	49008151	49008738	0
NM_006913	chr6	+	32254139	32256548	RNF5	NM_032741	chr6	-	32243960	32253866	AGPAT1	273	32251271	32254066	0
NM_001031745	chrX	+	53466614	53474782	RIBC1	NM_006306	chrX	-	53417794	53466343	SMC1A	271	53465178	53466566	1	chrX	53465308	53466707	chrX:53465308-53466707	1	53466008	335.5	606.5	l
NM_003660	chr19	+	54314474	54346092	PPFIA3	NM_018111	chr19	-	54313465	54314209	C19orf73	265	54313361	54314392	0
NM_001109903	chr12	+	115660478	115775819	RNFT2	NM_024738	chr12	-	115637978	115660226	C12orf49	252	115659922	115660421	1	chr12	115659947	115660866	chr12:115659947-115660866	1	115660407	180.5	71.5	m
NM_006031	chr21	+	46568463	46690110	PCNT	NM_058180	chr21	-	46545474	46568213	C21orf58	250	46567844	46568268	0
NM_012144	chr9	+	34448810	34510982	DNAI1	NM_001184945	chr9	-	34388181	34448568	FAM219A	242	34448302	34448776	0
NM_032646	chr17	+	69721290	69769752	TTYH2	NR_026914	chr17	-	69717729	69721055	MGC16275	235	69720677	69721253	0
NR_003614	chr7	+	72114615	72152902	PMS2L2	NR_040582	chr7	-	72105924	72114384	STAG3L3	231	72114145	72114525	0
NM_001080517	chr3	+	9414402	9494838	SETD5	NR_027007	chr3	-	9405536	9414174	LOC440944	228	9412857	9414302	0
NM_012262	chr1	+	87152922	87348269	HS2ST1	NM_004261	chr1	-	87100715	87152695	2012-09-15	227	87151620	87152906	1	chr1	87151764	87154293	chr1:87151764-87154293	1	87153029	333.5	106.5	r
NM_003298	chr3	+	14964239	15065784	NR2C2	NR_046252	chr3	-	14959289	14964016	FGD5-AS1	223	14963550	14964121	0
NM_015149	chr1	+	181871830	182164289	RGL1	NM_005717	chr1	-	181861954	181871608	ARPC5	222	181870975	181871773	0
NM_015488	chr2	+	218843358	218919760	PNKD	NM_001087	chr2	-	218837095	218843137	AAMP	221	218842660	218843261	0
NM_144968	chrX	+	53466563	53473501	RIBC1	NM_006306	chrX	-	53417794	53466343	SMC1A	220	53465130	53466559	1	chrX	53465308	53466707	chrX:53465308-53466707	1	53466008	335.5	555.5	l
NM_006442	chr11	+	65443303	65445624	DRAP1	NM_031450	chr11	-	65440858	65443107	C11orf68	196	65442061	65443221	0
NM_001169154	chrX	+	106336517	106374129	CXorf41	NR_033676	chrX	-	106253312	106336326	NUP62CL	191	106335463	106336497	0
NM_018426	chr6	+	44203353	44231234	TMEM63B	NM_032111	chr6	-	44189349	44203169	MRPL14	184	44202747	44203322	0
NM_032410	chr8	+	42871189	43004839	HOOK3	NM_001160225	chr8	-	42827594	42871023	RNF170	166	42869844	42871163	0
NM_001172437	chr7	+	94123617	94136942	PEG10	NM_003919	chr7	-	94052471	94123457	SGCE	160	94122623	94123605	1	chr7	94122190	94123412	chr7:94122190-94123412	0	94122801	656	816	l
NM_153218	chr13	+	43351968	43366068	LACC1	NM_144974	chr13	-	43308488	43351826	CCDC122	142	43351012	43351894	0
NM_003818	chr20	+	5055406	5126533	CDS2	NM_002592	chr20	-	5043598	5055268	PCNA	138	5054811	5055320	0
NM_006452	chr4	+	56996671	57022291	PAICS	NM_002703	chr4	-	56954285	56996559	PPAT	112	56996112	56996577	1	chr4	56995690	56997442	chr4:56995690-56997442	1	56996566	7	105	m
NM_018304	chr17	+	54587641	54638852	PRR11	NM_182620	chr17	-	54542089	54587582	SKA2	59	54585465	54587588	0
NM_001017921	chr19	+	5855851	5861263	VMAC	NM_175614	chr19	-	5845680	5855024	NDUFA11	827	5854283	5855488	0
NM_012447	chr7	+	99613473	99649946	STAG3	NM_152742	chr7	-	99605164	99612926	GPC2	547	99612588	99613120	0
NM_000606	chr9	+	138959518	138961247	C8G	NM_018998	chr9	-	138954705	138959027	FBXW5	491	138957940	138959227	1	chr9	138958643	138959529	chr9:138958643-138959529	1	138959086	59	432	m
NM_024954	chr10	+	99248757	99320950	UBTD1	NM_022362	chr10	-	99208070	99248356	MMS19	401	99246925	99248405	1	chr10	99247477	99249038	chr10:99247477-99249038	1	99248258	98.5	499.5	l
NR_036554	chr7	+	29692212	29748544	DPY19L2P3	NR_027347	chr7	-	29690912	29691962	ZNRF2P2	250	29690459	29692154	1	chr7	29690911	29692100	chr7:29690911-29692100	0	29691506	456.5	706.5	l
NM_213607	chr17	+	40332679	40336155	CCDC103	NM_001142605	chr17	-	40283180	40332519	EFTUD2	160	40331850	40332536	0
